# Supplementary material for: Detoxification Metabolic Adaptation of Bombyx mori to Artificial Diet and Functional Study of Key Detoxification Gene BmGSTd2
Source: Insects. 2026 Feb 28;17(3):261. doi: 10.3390/insects17030261 (PMC13027093; doi:10.3390/insects17030261)
Supplement: Supplementary file 1 [file insects-17-00261-s001.zip]

Archive with 5 entries (5 files):
- Figure S1.pdf
- Figure S2.pdf
- Figure S3-The original image of the Western blot.pdf
- Supplementary Table S1-S2-S3.xlsx
- Supplementary Table S4-S5-S6-S7.xlsx
