# Supplementary material for: Detoxification Metabolic Adaptation of Bombyx mori to Artificial Diet and Functional Study of Key Detoxification Gene BmGSTd2
Source: Insects. 2026 Feb 28;17(3):261. doi: 10.3390/insects17030261 (PMC13027093; doi:10.3390/insects17030261)
Supplement: Supplementary file 1 [file insects-17-00261-s001.zip › Supplementary Table S1-S2-S3.xlsx]

## Sheet: Table S1
Primer name	Primer sequence(5，-3，）
For protein expression
BmGSTd2-proF	CTAGCTAGCATGACCATCGACCTGTACTACG
BmGSTd2-proR	CGCGGATCCTCACTTTTTAAGCATGCTGTTGACAAGTCC
For RT-qPCR
BmGSTd2-F	TTGGTGAACAAGTACGCCAAAG
BmGSTd2-R	GTTCTTGGCTTTGTCGGCTG
BmeIF4a-F	TTCGTACTGGCTCTTCTCGT
BmeIF4a-R	CAAAGTTGATAGCAATTCCCT
CYP9006-F	CTTGAGCAGAGAACAATCTTCG
CYP9006-R	TAATCGGGACCACGGTATAAAG
CYP6AW1-F	CGTTAGAGTAAGAGATCCCGTG
CYP6AW1-R	TCAAAACTACTTAGCAAAGCCG
CYP340C1-F	GCAGAAGTGAAGCTGAAAAACT
CYP340C1-R	CGACATCATTGCGTACACTTTA
CYP18A1-F	TTCGTGTATGATGCACCAATTC
CYP18A1-R	GCAATTGTAGCACCTACTATGC
GSTo3-F	GCGATTACCTGGATGAGAAGTA
GSTo3-R	GAGCTCGTTGAATCTTTCGATC
GSTo4-F	TACTTAGAGGAGGTATACCCCG
GSTo4-R	GTTTCATCGTTGATCGTATCGG
microGST-F	GAGGAAAGGTCAAGTACGATGA
microGST-R	TCCAGTAGTCACATAAAACGCT
UGT46A2-F	ACGTACTGAAAGTGAAGTGGAT
UGT46A2-R	GCATAAGATACCACCTTACCGA
UGT41A1-F	GCAGAAGTGAAGCTGAAAAACT
UGT41A1-R	CGACATCATTGCGTACACTTTA
UGT40K1-F	TGTTCGGTGAATTGAAACAGAC
UGT40K1-R	CTCCGTGTGTGATGAATAACAC
UGT33D2-F	CTATCGTCAGAACATAGCTCGT
UGT33D2-R	CTTAAACTGCTGAGAAGCTTCC

## Sheet: Table S2
Detoxification genes enriched by KEGG in the fat body
Gene ID	Gene name	MFB1	MFB2	MFB3	AFB1	AFB2	AFB3
KWMTBOMO05795	CYP18a1	3.54	2.36	4.54	27.75	54.65	18.82
KWMTBOMO07690	CYP4L6	0.09	0.06	0.14	0.83	1.2	0.35
KWMTBOMO09327	CYP6B6	0.06	0	0.09	3.73	10.12	1.56
KWMTBOMO09944	CYP6AE7	1.67	2.02	3.04	6.78	6.33	3.39
KWMTBOMO09947	CYP6B5	1.09	1.93	1.58	11.57	9.14	4.73
KWMTBOMO11311	Bmae27	0.36	0.29	0.74	6.03	5.76	3.58
KWMTBOMO11357	Bm004684	0.54	0.24	0.31	1.39	3	1.37
KWMTBOMO03671	GSTd2_1	107.86	62.16	40.3	380.02	618.78	281.71
KWMTBOMO16484	GSTd2_2	41.62	51.58	59.68	231.93	301.89	178.29
KWMTBOMO08999	microGST_1	50.13	58.44	59.74	153.31	167.73	107.99
KWMTBOMO09000	microGST_2	37.78	40.53	62.05	174.44	195.79	103.54
KWMTBOMO04049	UGT40G1	2.09	3.4	2.11	7.18	6.46	4.83
KWMTBOMO04051	UGT40H1	0.78	0.49	0.79	8.05	5.19	2.95
Detoxification genes enriched by KEGG in the midgut
Gene ID	Gene name	MMG1	MMG2	MMG3	AMG1	AMG1	AMG1
KWMTBOMO01330	CYP9006	0.24	0.26	0.28	4.92	1.4	0.87
KWMTBOMO13324	CYP4678	0.03	0	0.21	3.91	2.29	1.5
KWMTBOMO05966	esterase	0.21	0.07	0.04	6.39	19.48	0
KWMTBOMO03671	GSTd2_1	95.91	26.03	31.81	72.23	69.54	132.37
KWMTBOMO16484	GSTd2_2	51.67	38.81	57.12	120.28	122.57	66.35
KWMTBOMO04064	GSTe1	19.95	7.25	10.12	29.66	47.19	37.27
KWMTBOMO13242	GSTe3	11.05	8.58	11	16.11	25.78	17.38
KWMTBOMO08999	microGST_1	78.82	49.64	41.48	118.08	100.67	107.74
KWMTBOMO04059	UGT40B3	7.39	9.2	7.1	19.31	15.74	4.82
KWMTBOMO04058	UGT40B4	1.41	0.76	0.31	7.75	12.78	0.39
KWMTBOMO14756	UGT41A1	4.96	5.72	4.21	63.11	29.07	19.66
KWMTBOMO14759	UGT41A2	1.15	5.53	3.44	6.54	11.42	9.65
KWMTBOMO14755	UGT41A3	3.05	0.77	2.11	17.34	26.44	17.1
Detoxification genes enriched by KEGG in the Malpighian tubule
Gene ID	Gene name	Mc	Mup	Mdown	Ac	Aup	Adown
KWMTBOMO04339	CYP333un1	11.3933	5.38333	15.69	35.8833	34.7533	20.0567
KWMTBOMO05640	CYP6AW1	1.43333	1.77667	1.64	6.02	7.87	1.73333
KWMTBOMO08262	CYP49A1	4.41667	5.63667	15.61	8.42333	10.4933	15.86
KWMTBOMO12746	CYP4S5	10.76	12.2867	8.58333	26.7933	15.08	11.5433
KWMTBOMO15838	CYP340C1	1.48333	0.47	0.28	7.54667	2.10333	4.56
KWMTBOMO02828	Bmae4	0.54	0.583333	0.196667	3.23333	1.33333	0.336667
KWMTBOMO05957	Bmae9	2.27667	2.27333	1.55333	6.87333	4.32333	3.82333
KWMTBOMO08294	Bmie2	6.88	1.17	1.42333	21.72	2.33333	2.48667
KWMTBOMO03671	GSTd2_1	4.47333	4.35333	6.33	56.54	43.21	119.183
KWMTBOMO16484	GSTd2_2	4.92667	1.77	7.22667	24.9567	14.48	98.7367
KWMTBOMO04064	GSTe1	13.8267	9.05	7.29	29.76	41.1533	30.5767
KWMTBOMO11260	GSTe2	0.436667	0.42	0.126667	2.64	2.26667	1.14
KWMTBOMO13242	GSTe3	6.94333	2.74	0.41	18.9667	5.54667	1.62333
KWMTBOMO14663	GSTo3	13.7633	21.3567	23.92	32.5233	28.0733	38.3
KWMTBOMO06565	GSTo4	77.0833	84.0567	17.2333	122.97	98.36	40.8733
KWMTBOMO16419	UGT33D2	6.08667	5.39	0.28	22.66	11.3033	0.736667
KWMTBOMO16422	UGT33D4	5.83	6.78333	5.91	35.3633	20.4133	11.2867
KWMTBOMO16423	UGT33D6	78.55	20.58	0.66	272.09	77.1433	17.1167
KWMTBOMO04047	UGT40K1	69.1333	61.0633	7.98	121.05	85.3033	27.4433
KWMTBOMO04049	UGT40G1	7.89667	11.4567	2.55667	17.9067	13.48	5.1
KWMTBOMO10970	UGT42A2	2.30333	4.43667	0.75	14.0533	12.43	5.22
KWMTBOMO10971	UGT42A1	1.66667	1.26667	0.116667	4.1	1.72333	0.633333
KWMTBOMO07079	UGT46A2	23.8467	23.2467	9.17333	51.3567	39.8833	22.0133

## Sheet: Table S3
Metabolite	Class	GST	CYP	UGT	Cell viability	Administration concentration (μM)
Genistein	flavonoids	GSTo3/o4/d2/micro	CYP9006/6AW1/340C1/18A1	UGT46A2/41A1/40K1/33D2	Inhibit	6.2-25
Daidzin	flavonoids	GSTo3/o4/d2/micro	CYP9006/6AW1/340C1/18A1	UGT46A2/41A1/40K1/33D2	Inhibit	2-5
Daidzein	flavonoids	GSTo3/o4/d2/micro	CYP9006/6AW1/340C1/18A1	UGT46A2/41A1/40K1/33D2	Inhibit	6.2-25
Soy isoflavone	flavonoids	GSTo3/o4/d2/micro	CYP9006/6AW1/340C1/18A1	UGT46A2/41A1/40K1/33D2	Inhibit	6.2-25
Apigetrin	flavonoids	GSTo3/o4/d2/micro	CYP9006/6AW1/340C1/18A1	UGT46A2/41A1/40K1/33D2	Inhibit	0.5-2
Glycitin	flavonoids	GSTo3/o4/d2/micro	CYP9006/6AW1/340C1/18A1	UGT46A2/41A1/40K1/33D2	Promote	5-20
Pelargonidin-3-O-glucoside	flavonoid glycoside	GSTo3/o4/d2/micro	CYP9006/6AW1/340C1/18A1	UGT46A2/41A1/40K1/33D2	Promote	12-48
Propyl gallate	food additive	GSTo3/o4/d2/micro	CYP9006/6AW1/340C1/18A1	UGT46A2/41A1/40K1/33D2	Inhibit	5-20
Soyasaponin Ba (Ⅴ)	terpenoid glycoside	GSTo3/o4/d2/micro	CYP9006/6AW1/340C1/18A1	UGT46A2/41A1/40K1/33D2	No effect	12.5-50
