# Supplementary material for: Detoxification Metabolic Adaptation of Bombyx mori to Artificial Diet and Functional Study of Key Detoxification Gene BmGSTd2
Source: Insects. 2026 Feb 28;17(3):261. doi: 10.3390/insects17030261 (PMC13027093; doi:10.3390/insects17030261)
Supplement: Supplementary file 1 [file insects-17-00261-s001.zip › Supplementary Table S4-S5-S6-S7.xlsx]

## Sheet: S4
Gene name	#N/A	FC(A/M)	Log2FC(A/M)	Pvalue	Padjust	Significant	Regulate	MFB2	MFB3	MFB7	AFB1	AFB2	AFB3
KWMTBOMO11982	XP_022828868.1|uncharacterized protein LOC111358170|0.0|1230	3958.39	11.9507	1.4291e-21	8.5613e-19	yes	up	0	0	0	5.44	7.18	8.47
KWMTBOMO01559	XP_022828868.1|uncharacterized protein LOC111358170|0.0|1093	440.146	8.78184	2.07046e-12	3.15727e-10	yes	up	0	0	0	1.14	0.93	0.87
KWMTBOMO09228	XP_012552793.1|phospholipid phosphatase 6 isoform X1|8e-155|437	121.647	6.92656	2.8953e-07	1.48066e-05	yes	up	0	0	0	2.59	2.22	1.71
KWMTBOMO16653	XP_004923502.1|zinc finger protein 484|0.0|1057	116.27	6.86133	4.37893e-07	2.16036e-05	yes	up	0	0	0	0.97	0.71	0.48
KWMTBOMO16055	KLV34194.1|hypothetical protein AB894_15365, partial|0.0|820	89.117	6.47763	2.07273e-06	8.77981e-05	yes	up	0	0	0.02	0.32	0.33	0.52
KWMTBOMO09327	NP_001266314.1|uncharacterized protein LOC101739293|0.0|1005	87.288	6.44771	1.95796e-13	3.35132e-11	yes	up	0.06	0	0.09	3.73	10.12	1.56
KWMTBOMO07469	XP_028040250.1|uncharacterized protein LOC114250539|0.0|1354	66.356	6.05216	5.47456e-05	0.00159427	yes	up	0	0	0	0.26	0.46	0.18
KWMTBOMO15972	XP_012151311.1|PREDICTED: uncharacterized protein LOC105663895|1e-80|249	61.894	5.95172	2.4103e-09	2.27137e-07	yes	up	0	0.17	0	2.45	3.78	3.29
KWMTBOMO02419	XP_004926256.1|carboxypeptidase N subunit 2|0.0|1509	56.174	5.81182	0.000270373	0.00606315	yes	up	0.02	0	0	0.16	1.19	0.08
KWMTBOMO11077	XP_028042605.1|RAC serine/threonine-protein kinase|6e-109|328	54.586	5.77047	0.000167121	0.00405098	yes	up	0	0.04	0	1.35	1.57	0.83
KWMTBOMO05779	XP_012552975.1|trafficking kinesin-binding protein milt isoform X2|0.0|579	35.208	5.13784	0.00072704	0.0132271	yes	up	0.02	0	0	0.49	1.28	0.25
KWMTBOMO01590	WP_138155087.1|hypothetical protein, partial|0.0|1401	17.026	4.08969	0.00363283	0.04568	yes	up	0	0	0.03	0.11	0.23	0.1
KWMTBOMO00498	XP_004933136.1|myristoylated alanine-rich C-kinase substrate|5e-142|403	14.607	3.86858	3.15484e-05	0.000994722	yes	up	3.15	5.43	1.09	61.74	18.51	73.03
KWMTBOMO05419	BAA74713.1|Yokozuna|0.0|2707	13.919	3.79895	0.00260084	0.0354112	yes	up	0	0.03	0	0.28	0.09	0.14
KWMTBOMO04283	WP_138131604.1|reverse transcriptase family protein|0.0|1558	10.662	3.41443	2.93377e-17	8.20184e-15	yes	up	0.14	0.36	0.22	4.94	2.38	2.18
KWMTBOMO16763	BAD82946.1|non-LTR retrotransposon R1Bmks ORF2 protein|6e-173|513	10.215	3.35268	0.00234388	0.0331334	yes	up	0.01	0	0.31	1.19	1.12	0.92
KWMTBOMO11311	NP_001266383.1|venom carboxylesterase-6-like precursor|0.0|1146	9.669	3.27335	8.86575e-20	3.91353e-17	yes	up	0.36	0.29	0.74	6.03	5.76	3.58
KWMTBOMO05106	XP_028031012.1|arylsulfatase B-like|0.0|1083	9.658	3.27166	9.84177e-10	1.00662e-07	yes	up	0.18	0.83	0.43	9.76	3.4	3.3
KWMTBOMO05795	NP_001077078.1|cytochrome P450 18a1|0.0|1062	8.297	3.05262	1.86198e-16	4.59306e-14	yes	up	3.54	2.36	4.54	27.75	54.65	18.82
KWMTBOMO15043	XP_021208663.1|N-acetylneuraminate lyase|0.0|613	8.247	3.04393	7.79064e-05	0.00216358	yes	up	0.28	0.1	0.09	2.17	1.02	1.41
KWMTBOMO09077	XP_004924702.3|UDP-glucose:glycoprotein glucosyltransferase|0.0|1313	7.807	2.96474	1.41056e-08	1.08536e-06	yes	up	0.26	0.19	0.15	1.67	1.88	1.56
KWMTBOMO07378	XP_028034280.1|plasminogen activator inhibitor 1-like|0.0|914	7.764	2.95678	3.57615e-12	4.99887e-10	yes	up	0.41	0.98	0.46	9.83	4.45	6.17
KWMTBOMO10953	XP_012547453.1|myofilin isoform X6|2e-131|375	7.454	2.89807	0.00179672	0.0273487	yes	up	1.67	0.28	0.08	19.27	3.57	2.52
KWMTBOMO05196	XP_004931115.1|retinal dehydrogenase 1|0.0|993	6.968	2.80078	3.77074e-08	2.55042e-06	yes	up	1.86	0.64	4.34	18.66	24.99	10.59
KWMTBOMO07690	NP_001108343.1|cytochrome P450 CYP4L6 precursor|0.0|989	6.826	2.771	0.00032458	0.00703425	yes	up	0.09	0.06	0.14	0.83	1.2	0.35
KWMTBOMO13215	XP_021203847.1|cAMP-specific 3',5'-cyclic phosphodiesterase isoform X2|0.0|1053	6.735	2.75168	1.27261e-10	1.42311e-08	yes	up	0.82	0.72	0.59	4.75	9.1	3.13
KWMTBOMO05945	XP_004921612.1|juvenile hormone esterase|0.0|1020	6.673	2.7384	8.66885e-06	0.000326319	yes	up	0.1	0.03	0.16	0.72	1.08	0.47
KWMTBOMO10360	KOB72988.1|Uncharacterized protein OBRU01_11452|1e-154|451	6.604	2.72336	3.21043e-09	2.95889e-07	yes	up	0.46	0.4	0.3	4.14	2.81	2.1
KWMTBOMO01506	XP_004924417.1|mitochondrial 2-oxoglutarate/malate carrier protein isoform X1|0.0|597	6.59	2.72027	3.62364e-17	9.80369e-15	yes	up	1.44	1.2	2.75	18.24	14.92	8.51
KWMTBOMO04051	NP_001182389.1|UDP-glucosyltransferase precursor|0.0|1047	6.214	2.63541	1.34849e-14	2.69281e-12	yes	up	0.78	0.49	0.79	8.05	5.19	2.95
KWMTBOMO15709	XP_028040560.1|actin-binding LIM protein 2 isoform X4|0.0|633	5.904	2.56166	0.000170148	0.00410066	yes	up	0.25	0.39	0.08	1.92	1.53	1.6
KWMTBOMO13533	XP_028040402.1|uncharacterized protein LOC114250641|9e-112|323	5.804	2.53714	0.000756381	0.0135841	yes	up	0.11	0.56	1.12	5.63	5.4	1.44
KWMTBOMO12902	BAC57964.1|calreticulin|0.0|796	5.697	2.5102	3.40788e-13	5.49653e-11	yes	up	100.18	99.73	67.78	570.26	516.8	599
KWMTBOMO14357	XP_028042607.1|uncharacterized protein LOC114252312, partial|0.0|785	5.654	2.49927	0.00325132	0.0420166	yes	up	0.06	0.03	0.03	0.25	0.25	0.23
KWMTBOMO12071	NP_001153678.1|uncharacterized protein LOC100301511 precursor|7e-81|242	5.647	2.49756	0.00384958	0.0473408	yes	up	0.36	0.5	0.53	2.65	2.79	3.67
KWMTBOMO05959	WP_138154760.1|hypothetical protein|0.0|1880	5.541	2.47013	0.000275396	0.00615931	yes	up	0.04	0.05	0.03	0.15	0.31	0.28
KWMTBOMO07477	GBP27237.1|hypothetical protein EVAR_77251_1|1e-80|255	5.535	2.46846	8.56094e-10	8.86427e-08	yes	up	0.88	0.61	1.78	7.17	8.83	4.7
KWMTBOMO01730	NP_001037297.1|ICE protein|0.0|574	5.405	2.43418	8.49322e-05	0.00234318	yes	up	0.22	1.16	1.06	5.88	8.45	1.62
KWMTBOMO02318	XP_004925824.1|uncharacterized protein LOC101738478|3e-142|406	5.314	2.40973	1.0521e-05	0.000388722	yes	up	0.55	0.34	0.33	3.48	2.79	1.61
KWMTBOMO03671	NP_001036974.1|glutathione S-transferase delta 2|1e-156|441	4.944	2.30565	7.73573e-08	4.73573e-06	yes	up	107.86	62.16	40.3	380.02	618.78	281.71
KWMTBOMO02944	XP_004930044.1|ornithine aminotransferase, mitochondrial|0.0|840	4.942	2.30523	6.7625e-18	2.46596e-15	yes	up	4.16	3.37	5.5	35.97	28.05	13.54
KWMTBOMO11758	XP_004924251.1|carboxylesterase 5A|0.0|1170	4.886	2.28879	0.000364471	0.00771923	yes	up	0.15	0.1	0.15	0.85	1.05	0.4
KWMTBOMO00390	XP_004929918.1|uncharacterized protein LOC101746861|0.0|842	4.841	2.27537	7.32962e-07	3.40815e-05	yes	up	18.54	27.36	11.51	129.02	56.91	119.41
KWMTBOMO09947	XP_004922787.1|cytochrome P450 6B5|0.0|945	4.693	2.2306	1.67109e-16	4.24709e-14	yes	up	1.09	1.93	1.58	11.57	9.14	4.73
KWMTBOMO08097	XP_028025995.1|calumenin|4e-64|206	4.665	2.22173	1.87827e-17	5.83448e-15	yes	up	4.96	6.85	4.57	51.77	31.32	24.92
KWMTBOMO00739	XP_004924968.2|chorion class CA protein ERA.2-like isoform X1|1e-64|200	4.59	2.19849	0.000470325	0.00952805	yes	up	11.11	11.43	10.36	83.21	11.07	83.15
KWMTBOMO11357	XP_004933451.1|esterase E4|0.0|1025	4.563	2.18996	0.00011188	0.00292318	yes	up	0.54	0.24	0.31	1.39	3	1.37
KWMTBOMO06834	XP_028030541.1|tonsoku-like protein|0.0|2753	4.361	2.1246	1.78057e-09	1.7569e-07	yes	up	0.17	0.21	0.33	1.58	1.16	0.9
KWMTBOMO10355	XP_028026954.1|uncharacterized protein LOC114240576|0.0|2997	4.324	2.11234	2.87574e-13	4.72918e-11	yes	up	1.21	0.75	1.72	7.87	6.15	4.11
KWMTBOMO00711	XP_004924995.1|protein seele isoform X1|2e-180|503	4.314	2.10896	1.50887e-14	2.94299e-12	yes	up	2.76	3.19	2.77	19.3	16.02	9.67
KWMTBOMO14109	XP_004930768.1|uncharacterized protein LOC101740334|0.0|808	4.303	2.10536	1.2443e-17	4.17438e-15	yes	up	8.23	6.09	10.51	51.9	48.16	25.95
KWMTBOMO11194	XP_004926994.1|3-ketoacyl-CoA thiolase, mitochondrial|0.0|815	4.293	2.10201	3.87399e-09	3.49367e-07	yes	up	1.13	1.51	2.95	10.85	10.56	4.35
KWMTBOMO11378	XP_028025173.1|uncharacterized protein LOC114253636 isoform X5|8e-35|124	4.186	2.06561	1.91807e-08	1.44927e-06	yes	up	6638.38	5435.2	6093.75	28449.5	21159.7	37122.2
KWMTBOMO10246	XP_028043897.1|mitochondrial uncoupling protein 4|0.0|654	4.162	2.05718	9.71197e-05	0.00261072	yes	up	0.19	0.66	0.94	4.86	3.49	0.95
KWMTBOMO00982	XP_012546331.1|protein ERGIC-53|0.0|1060	4.159	2.05632	3.03718e-19	1.27364e-16	yes	up	6.72	8.64	6.66	43.18	35.95	26.81
KWMTBOMO11064	XP_004928340.1|hypoxia up-regulated protein 1|0.0|1860	4.065	2.0232	5.14435e-16	1.19849e-13	yes	up	2.97	4.63	3.59	19.68	16.83	14.31
KWMTBOMO16484	NP_001036974.1|glutathione S-transferase delta 2|1e-156|441	4.063	2.02263	3.67675e-19	1.46843e-16	yes	up	41.62	51.58	59.68	231.93	301.89	178.29
KWMTBOMO10280	XP_004925870.1|uncharacterized protein LOC101746422|7e-111|321	4.022	2.00789	5.18753e-07	2.50045e-05	yes	up	1.17	1.45	2.31	9.24	8.05	5.94
KWMTBOMO12391	XP_004925624.1|collagen and calcium-binding EGF domain-containing protein 1|2e-169|484	4.017	2.00605	1.99307e-08	1.47928e-06	yes	up	2.72	2.11	3.52	10.82	14.16	14.49
KWMTBOMO11753	XP_004924249.2|uncharacterized protein LOC101746239 isoform X1|0.0|1086	4.001	2.00035	8.38694e-20	3.90785e-17	yes	up	3.69	4.77	5.67	27.39	20.46	16.52
KWMTBOMO08357	XP_028025323.1|cathepsin O-like|3e-148|425	3.973	1.99031	0.000251766	0.00572239	yes	up	0.84	0.39	0.9	4.9	3.53	1.91
KWMTBOMO10309	NP_001040432.1|L-xylulose reductase|4e-175|490	3.942	1.97882	5.40172e-09	4.62288e-07	yes	up	2.26	4.12	3.6	23.51	12.12	11.04
KWMTBOMO00568	XP_028043166.1|solute carrier family 35 member B1 homolog|0.0|592	3.938	1.97759	9.09828e-11	1.04531e-08	yes	up	1.31	2.11	2.75	12.6	8.64	6.74
KWMTBOMO01745	XP_028038401.1|uncharacterized protein LOC114249128|0.0|581	3.843	1.94214	0.00114315	0.0189478	yes	up	0.77	1.06	2.66	7.77	6.28	6.08
KWMTBOMO15031	XP_004923379.1|apolipoprotein D|1e-151|428	3.771	1.91502	0.000604237	0.0116402	yes	up	0.7	0.55	0.53	3.25	2.71	2.02
KWMTBOMO07167	XP_004929477.1|ATP-binding cassette sub-family G member 1 isoform X1|0.0|1248	3.761	1.91125	9.75812e-12	1.27877e-09	yes	up	1.95	1.9	1.49	10.74	6.75	5.49
KWMTBOMO16048	XP_012553187.1|sugar transporter protein 3 isoform X1|0.0|1085	3.748	1.906	1.14786e-07	6.77964e-06	yes	up	0.84	0.57	0.77	4.45	3.78	1.73
KWMTBOMO07821	XP_028037612.1|probable transaldolase|0.0|683	3.716	1.89373	9.95002e-14	1.81415e-11	yes	up	34.36	54.49	57.14	349.21	224.19	121.07
KWMTBOMO00389	XP_004929917.2|acetyl-coenzyme A synthetase isoform X2|0.0|1407	3.669	1.87538	1.84496e-06	7.89475e-05	yes	up	0.69	0.87	1.04	3.52	6	1.73
KWMTBOMO15459	XP_004924078.1|lipase member H-B-like isoform X1|0.0|698	3.62	1.85611	0.00014838	0.00369277	yes	up	0.61	0.63	0.3	3.09	2.11	2.09
KWMTBOMO16503	XP_021209318.1|sugar transporter protein 3 isoform X2|0.0|1070	3.62	1.85597	0.000268603	0.0060448	yes	up	0.72	0.3	0.32	2.7	2.35	0.96
KWMTBOMO04935	XP_012552763.1|retinol-binding protein pinta|0.0|548	3.584	1.84153	5.08586e-06	0.000202157	yes	up	0.66	1.17	0.97	5.47	3.39	2.87
KWMTBOMO06535	XP_012550368.1|beta-N-acetylglucosaminidase 1 isoform X1|0.0|1276	3.559	1.83149	1.21244e-13	2.11849e-11	yes	up	3.64	3.64	6.58	24.45	19.67	12.93
KWMTBOMO11070	XP_012547643.1|LOW QUALITY PROTEIN: 4-coumarate--CoA ligase 1|0.0|1136	3.555	1.82967	0.000219181	0.00505019	yes	up	0.84	0.23	0.9	3.52	3.51	1.46
KWMTBOMO10385	XP_004932475.1|sodium-independent sulfate anion transporter|0.0|1241	3.522	1.81626	1.50749e-05	0.000531231	yes	up	0.26	0.32	0.46	1.66	1.41	1.08
KWMTBOMO01975	XP_028043401.1|collagen alpha-1(IV) chain|0.0|3375	3.499	1.80713	1.03463e-18	3.94428e-16	yes	up	58.21	55.12	76.91	287.52	320.55	161.99
KWMTBOMO08675	XP_028026688.1|uncharacterized protein LOC114240369|0.0|740	3.442	1.78326	2.21223e-07	1.1743e-05	yes	up	0.17	0.26	0.4	2.53	1.15	0.97
KWMTBOMO01864	WP_138058562.1|hypothetical protein|0.0|894	3.391	1.76163	0.00368497	0.046119	yes	up	1.28	0.24	0.52	2.27	3.89	1.99
KWMTBOMO15424	XP_004924092.2|uridine diphosphate glucose pyrophosphatase|6e-166|465	3.355	1.74636	2.15262e-11	2.73546e-09	yes	up	1.22	2.13	2.1	4.88	4.22	1.75
KWMTBOMO04565	NP_001037440.1|pyridoxal kinase|0.0|612	3.28	1.71366	2.88127e-06	0.00011904	yes	up	15.53	12.72	14.13	76.06	48.65	106.56
KWMTBOMO03748	NP_001040158.1|transketolase|0.0|1277	3.264	1.70679	8.07735e-25	6.77448e-22	yes	up	22.47	29.76	31.52	137.23	114.4	78.53
KWMTBOMO01973	XP_028043402.1|collagen alpha-2(IV) chain|0.0|3394	3.254	1.70215	2.22705e-12	3.29025e-10	yes	up	67.23	58.13	80.8	244.74	313.28	196.02
KWMTBOMO09783	XP_028036515.1|unconventional myosin-XVIIIa|0.0|975	3.251	1.70108	0.000499746	0.0100272	yes	up	0.28	0.36	0.35	1.23	1.52	0.76
KWMTBOMO06767	NP_001040299.1|extramacrochaetae protein|6e-100|292	3.216	1.6854	1.18667e-07	6.95987e-06	yes	up	5.42	3.46	5.45	23.66	18.79	13.33
KWMTBOMO15060	XP_004923360.1|protein transport protein Sec23A isoform X1|0.0|1501	3.198	1.67705	1.19917e-10	1.35912e-08	yes	up	8.18	9.31	6.68	34.34	29.42	24.29
KWMTBOMO13085	XP_012550824.1|carboxypeptidase E|5e-132|387	3.172	1.66532	0.00185765	0.0278715	yes	up	0.64	1.94	2.94	10.04	8.3	2.87
KWMTBOMO12844	NP_001266403.1|endoplasmin-like precursor|0.0|1664	3.158	1.65918	0.000222908	0.005122	yes	up	41.37	59.44	28.69	121.97	108.82	190.15
KWMTBOMO04299	XP_028032731.1|beta-hexosaminidase subunit beta-like|0.0|1033	3.137	1.64928	3.68257e-05	0.00113969	yes	up	19.72	27.79	10.33	77.3	52.21	69.98
KWMTBOMO11280	XP_021204363.1|LOW QUALITY PROTEIN: Bardet-Biedl syndrome 2 protein homolog|0.0|905	3.122	1.64244	2.26725e-06	9.55551e-05	yes	up	14.4	12.26	35.12	100.03	69.04	59.88
KWMTBOMO08316	XP_004922635.1|fibrohexamerin|2e-175|491	3.108	1.63588	2.38332e-10	2.63012e-08	yes	up	243.6	476.22	479.4	1938.63	1582.26	875.85
KWMTBOMO04917	XP_004922915.1|5-aminolevulinate synthase, nonspecific, mitochondrial|0.0|1051	3.092	1.62848	6.97537e-05	0.0019566	yes	up	19.47	23.93	9.23	54.22	87.73	47.94
KWMTBOMO16270	XP_028030625.1|uncharacterized protein LOC114243361|0.0|4799	3.087	1.62629	6.57318e-06	0.000258823	yes	up	4.03	3.16	3.02	8.67	13.56	10.92
KWMTBOMO01333	XP_004931770.1|myosin heavy chain, clone 203 isoform X1|0.0|1167	3.036	1.60216	0.00277217	0.0373198	yes	up	0.25	0.37	0.22	1.57	1	0.52
KWMTBOMO10946	XP_004928272.1|probable methylmalonate-semialdehyde dehydrogenase|0.0|1081	3.031	1.59972	4.15252e-08	2.76406e-06	yes	up	89.49	86.35	87.11	286.82	339.12	311.37
KWMTBOMO05629	XP_012549495.1|LOW QUALITY PROTEIN: partitioning defective 3 homolog|0.0|1618	3.023	1.59601	0.00354629	0.0450647	yes	up	5.08	3.01	2.74	15.39	10.46	14.78
KWMTBOMO06248	XP_004922262.1|LOW QUALITY PROTEIN: oxysterol-binding protein-related protein 8|0.0|1769	2.987	1.57878	0.00149985	0.0236897	yes	up	0.26	0.12	0.38	1.32	0.76	0.6
KWMTBOMO00939	NP_001303998.1|aldo-keto reductase AKR2E4-like|0.0|733	2.941	1.55626	7.24021e-06	0.000281128	yes	up	27.25	16.1	28.36	63.14	94.03	72.58
KWMTBOMO09030	NP_001036983.1|glycerophosphoryl diester phosphodiesterase precursor|0.0|767	2.938	1.55492	1.78417e-05	0.000603381	yes	up	6.04	13.22	6.02	32.11	28.48	24.15
KWMTBOMO14500	XP_004923167.1|lactoylglutathione lyase|1e-127|365	2.933	1.55245	5.12572e-09	4.4319e-07	yes	up	9.53	6.51	11.66	52.05	36.94	21.15
KWMTBOMO13072	XP_028040704.1|PDZ domain-containing protein GIPC3|0.0|656	2.921	1.54625	1.35336e-06	5.97403e-05	yes	up	2.56	2.04	3.4	13.66	9.92	4.77
KWMTBOMO04966	XP_004922937.1|inorganic pyrophosphatase|0.0|689	2.89	1.53093	7.06092e-15	1.4805e-12	yes	up	10.38	11.65	16.28	53.97	44.32	30
KWMTBOMO06100	XP_004922163.1|cytoplasmic aconitate hydratase isoform X2|0.0|1833	2.885	1.5288	1.76768e-09	1.7569e-07	yes	up	2.02	1.76	2.3	7.6	6.69	5.51
KWMTBOMO13910	XP_004932770.1|ATP-dependent RNA helicase glh-1|0.0|774	2.879	1.52565	0.00208805	0.030246	yes	up	1.6	1.92	0.67	5.05	3.71	4.83
KWMTBOMO15984	XP_004926865.1|delta(24)-sterol reductase|0.0|1056	2.879	1.52541	9.21818e-09	7.73129e-07	yes	up	3.66	3.93	5.69	13.91	17.19	11.59
KWMTBOMO03736	XP_004923273.1|uncharacterized protein LOC101740086 isoform X1|0.0|580	2.864	1.51806	0.000151494	0.00372605	yes	up	13.26	80.01	79.26	134.11	155.79	126.41
KWMTBOMO03172	NP_001040421.1|SPARC precursor|0.0|653	2.842	1.50691	2.45542e-12	3.49045e-10	yes	up	271.12	219.51	297.01	1045.47	852.4	684.15
KWMTBOMO09000	XP_021205338.1|microsomal glutathione S-transferase 1-like|2e-103|301	2.836	1.50376	3.72436e-11	4.46232e-09	yes	up	37.78	40.53	62.05	174.44	195.79	103.54
KWMTBOMO14536	XP_028035755.1|ATP-citrate synthase|0.0|2250	2.835	1.50351	1.32877e-11	1.71452e-09	yes	up	8.99	8.39	12.97	34.55	38.91	23.46
KWMTBOMO14410	XP_004923114.1|uncharacterized protein LOC101736648 isoform X1|0.0|828	2.813	1.49235	0.000136231	0.00344147	yes	up	1.05	0.9	0.91	4.68	3.67	1.52
KWMTBOMO15041	XP_028031432.1|uncharacterized protein LOC114243962 isoform X2|0.0|763	2.812	1.4917	0.000333004	0.00719821	yes	up	0.68	2.07	0.94	4.27	3.69	3.95
KWMTBOMO06667	XP_004931465.1|cuticle protein 6.4|4e-36|125	2.804	1.48763	1.81664e-07	9.8936e-06	yes	up	15.71	16.97	27.85	68.09	73.05	61.9
KWMTBOMO09875	WP_138154760.1|hypothetical protein|0.0|1037	2.804	1.48755	0.00249592	0.0344298	yes	up	0.3	0.35	0.64	1.76	2.01	0.51
KWMTBOMO00872	NP_001119737.1|chymotrypsin inhibitor SCI-III precursor|1e-56|178	2.787	1.47895	5.6613e-10	6.08735e-08	yes	up	2978.11	2818.05	3384.65	11265.6	8861.74	9527.97
KWMTBOMO08642	XP_028029576.1|endoplasmic reticulum chaperone BiP isoform X1|0.0|1335	2.78	1.4751	5.10256e-07	2.48809e-05	yes	up	118.96	136.25	96.49	364.92	381.12	343.42
KWMTBOMO07015	XP_004929538.3|triokinase/FMN cyclase|0.0|1077	2.769	1.46921	1.14617e-05	0.000419778	yes	up	40.86	52.04	46.94	116.33	131.92	150.54
KWMTBOMO11570	XP_012549692.1|midasin isoform X1|0.0|11082	2.765	1.4671	0.000906396	0.0156741	yes	up	0.08	0.05	0.04	0.27	0.19	0.12
KWMTBOMO00382	XP_028035477.1|polyhomeotic-proximal chromatin protein-like isoform X2|0.0|2705	2.762	1.46551	3.05562e-05	0.00097443	yes	up	0.34	0.21	0.37	1.28	1.09	0.63
KWMTBOMO09191	XP_004922999.1|beta carbonic anhydrase 1 isoform X1|0.0|536	2.76	1.46451	0.000694464	0.0126895	yes	up	1.04	1.32	2.43	7.83	5.55	2.56
KWMTBOMO00366	XP_004929906.1|insulin-like growth factor 2 mRNA-binding protein 1 isoform X3|0.0|1086	2.751	1.45994	0.000668124	0.0123466	yes	up	0.27	0.62	0.95	2.46	1.97	1.32
KWMTBOMO03303	NP_001093269.1|scolexin precursor|0.0|588	2.748	1.4584	9.43311e-15	1.92965e-12	yes	up	143.76	152.26	181.62	605.85	489.06	410.91
KWMTBOMO15728	XP_028037015.1|N-acetyl-D-glucosamine kinase|0.0|735	2.744	1.45647	1.57747e-06	6.81971e-05	yes	up	2.03	2.59	3.01	9.77	10.68	4.38
KWMTBOMO06668	NP_001166750.1|cuticular protein hypothetical 27 precursor|2e-33|118	2.724	1.44556	0.000797176	0.0141651	yes	up	7.71	15.71	20.82	49.3	46.47	55.42
KWMTBOMO04397	XP_004924134.1|alpha-amylase 4N|0.0|1058	2.722	1.44479	5.6895e-05	0.00164544	yes	up	3.38	3.65	3.87	14.12	7.71	12.46
KWMTBOMO00184	NP_001108408.1|FK506-binding protein precursor|1e-158|446	2.717	1.44218	4.63798e-13	7.33938e-11	yes	up	35.19	43.74	46.74	202.67	129.32	105.66
KWMTBOMO01518	XP_028029273.1|myeloid leukemia factor isoform X2|0.0|505	2.717	1.44225	0.000370148	0.00781561	yes	up	1.11	1.04	0.99	4.57	3.81	1.9
KWMTBOMO00016	KPJ11409.1|Transposon Ty3-G Gag-Pol polyprotein|0.0|2009	2.715	1.44077	0.000924904	0.0158958	yes	up	0.18	0.32	0.28	1.29	0.52	0.61
KWMTBOMO16183	NP_001037201.2|juvenile hormone epoxide hydrolase precursor|0.0|936	2.707	1.43651	4.992e-06	0.000201288	yes	up	55.15	52.88	52.16	135.41	173.75	164.59
KWMTBOMO15101	XP_004924572.1|dolichyl-diphosphooligosaccharide--protein glycosyltransferase subunit STT3B isoform X2|0.0|1582	2.69	1.42772	8.6124e-07	3.9688e-05	yes	up	1.15	1.14	1.34	5.54	4.15	2.04
KWMTBOMO05987	XP_028038179.1|dolichyl-diphosphooligosaccharide--protein glycosyltransferase 48 kDa subunit|0.0|901	2.68	1.42211	6.66996e-07	3.16051e-05	yes	up	25.21	29.03	23.96	85.25	70.43	76.89
KWMTBOMO06741	XP_004932961.1|selenium-binding protein 1 isoform X2|0.0|981	2.587	1.37128	7.13684e-11	8.43052e-09	yes	up	42.07	48.05	59.27	167.17	156.44	127.13
KWMTBOMO13526	XP_028040375.1|uncharacterized protein LOC114250622|0.0|519	2.58	1.36749	1.90677e-09	1.85955e-07	yes	up	55.21	62.53	85.16	205.7	265.7	134.13
KWMTBOMO14033	XP_012549793.1|choline/ethanolamine kinase isoform X1|0.0|785	2.577	1.36571	2.39393e-07	1.25487e-05	yes	up	2.43	2.66	2.28	7.24	9.3	5.24
KWMTBOMO04744	XP_012553424.1|SWI/SNF-related matrix-associated actin-dependent regulator of chromatin subfamily A containing DEAD/H box 1 homolog isoform X1|0.0|1828	2.567	1.36012	0.00292493	0.0390006	yes	up	0.19	0.27	0.39	1.28	0.74	0.51
KWMTBOMO11336	XP_004933460.1|threonine--tRNA ligase, cytoplasmic isoform X2|0.0|1493	2.567	1.35995	3.9266e-08	2.63459e-06	yes	up	2.12	2.49	2.37	7.97	6.76	5.61
KWMTBOMO04225	XP_004925371.1|putative inorganic phosphate cotransporter isoform X1|0.0|955	2.566	1.35963	0.00154101	0.0242486	yes	up	0.49	0.45	0.64	2.15	1.6	1.01
KWMTBOMO00984	XP_004926771.1|aldo-keto reductase AKR2E4-like|0.0|701	2.562	1.35713	1.17219e-05	0.000425593	yes	up	519.02	432.61	569.84	1160.94	1723.31	1403.47
KWMTBOMO08674	XP_004928657.1|probable Xaa-Pro aminopeptidase 3 isoform X1|0.0|1060	2.546	1.34849	0.00234664	0.0331334	yes	up	0.34	0.61	0.49	1.68	1.82	0.81
KWMTBOMO08893	XP_004928539.1|succinate--CoA ligase|0.0|857	2.52	1.3335	1.16078e-08	9.4519e-07	yes	up	15.73	16.43	22.1	70.37	65.87	27.57
KWMTBOMO02882	XP_004930083.1|mitochondrial enolase superfamily member 1|0.0|953	2.51	1.32779	7.77708e-11	9.05921e-09	yes	up	77.33	108.75	101.08	294.08	326.91	203.26
KWMTBOMO05860	NP_001106135.1|kynurenine 3-monooxygenase|0.0|951	2.501	1.32251	1.43729e-06	6.27841e-05	yes	up	3.14	4.52	3.64	11.28	14.04	7.41
KWMTBOMO09289	XP_004923047.1|dolichyl-diphosphooligosaccharide--protein glycosyltransferase subunit STT3A|0.0|1459	2.488	1.31511	1.51148e-08	1.15243e-06	yes	up	7.53	9.21	6.88	29.43	23.07	16.21
KWMTBOMO00928	XP_004934286.2|zinc transporter foi-like|0.0|1411	2.48	1.31041	3.561e-08	2.48884e-06	yes	up	4.25	6.32	5.4	19.38	14.47	12.36
KWMTBOMO00882	XP_012551894.1|uncharacterized protein LOC101737272|9e-92|275	2.479	1.30962	5.87299e-09	4.97543e-07	yes	up	19.47	21.54	26.87	99.35	58.59	42.5
KWMTBOMO03002	NP_001036997.1|protein disulfide-isomerase like protein ERp57 precursor|0.0|1007	2.474	1.30707	1.39237e-07	7.94406e-06	yes	up	85.26	85.78	80.63	254.63	234.36	211.88
KWMTBOMO06524	XP_028029055.1|protein disulfide-isomerase|0.0|1001	2.467	1.30272	2.77763e-16	6.656e-14	yes	up	334.9	388.55	454.02	1298.98	1286.2	768.37
KWMTBOMO00279	XP_004929851.1|probable citrate synthase 2, mitochondrial|0.0|963	2.458	1.29746	4.14648e-09	3.69963e-07	yes	up	9.51	9.64	11.52	39.22	35.05	16.14
KWMTBOMO12703	XP_004929729.1|organic cation transporter protein|0.0|1107	2.454	1.29542	1.02966e-05	0.000382111	yes	up	0.78	1.41	1.7	4.96	4.42	3.24
KWMTBOMO12386	XP_004933750.2|myotubularin-related protein 10-A|0.0|1437	2.451	1.29312	0.000110659	0.00290031	yes	up	0.9	0.64	0.87	2.85	2.43	1.63
KWMTBOMO16366	XP_012553157.1|serine protease easter|0.0|879	2.442	1.28818	0.00222218	0.0318588	yes	up	3.18	1.57	2.22	6.85	10.56	3.38
KWMTBOMO03307	XP_012549547.1|malate dehydrogenase isoform X1|0.0|1338	2.436	1.28468	0.000359177	0.00762638	yes	up	7.06	6.99	17.65	30.65	41.4	16.2
KWMTBOMO02468	XP_004932411.1|protein disulfide-isomerase A6 homolog|0.0|871	2.413	1.27091	9.37589e-12	1.24818e-09	yes	up	15.72	22.56	21.59	72.45	57.8	37.74
KWMTBOMO06770	XP_004932947.1|esterase FE4|0.0|1095	2.412	1.27005	0.000216856	0.00501349	yes	up	0.8	1.04	1	3.44	2.32	2.11
KWMTBOMO14804	XP_004934340.2|programmed cell death protein 4-like|0.0|910	2.409	1.2683	0.00013885	0.0034971	yes	up	2.68	2.31	2.61	6.24	7.84	6.35
KWMTBOMO02767	XP_004930169.1|very long-chain-fatty-acid--CoA ligase bubblegum isoform X3|0.0|1441	2.407	1.26727	2.46973e-06	0.000102543	yes	up	22.61	21.25	22.23	53.31	70.74	51.2
KWMTBOMO08734	XP_012547924.1|rab GTPase-activating protein 1-like isoform X2|0.0|2354	2.405	1.26613	0.000166038	0.00403642	yes	up	0.6	0.61	0.71	2.68	2.12	0.81
KWMTBOMO02052	XP_012549895.1|aromatic-L-amino-acid decarboxylase isoform X1|0.0|996	2.404	1.26559	2.57475e-05	0.000837564	yes	up	2.48	3.24	2.25	5.97	6.43	4.9
KWMTBOMO12667	XP_028030165.1|uncharacterized protein LOC114243001 isoform X2|0.0|1031	2.402	1.26416	2.12414e-07	1.142e-05	yes	up	64.36	66.85	103.96	207.97	247.26	169.97
KWMTBOMO14029	XP_004930739.1|glycogen|0.0|685	2.389	1.25652	1.42145e-06	6.24171e-05	yes	up	1.37	1.57	1.73	3.96	4.89	3.09
KWMTBOMO11658	XP_004922450.1|uncharacterized protein LOC101742045 isoform X1|0.0|741	2.378	1.24992	6.94765e-08	4.31629e-06	yes	up	8.06	10.03	14.91	38.11	34.74	18.62
KWMTBOMO14450	XP_028027509.1|poly(A) polymerase type 3|0.0|947	2.362	1.2401	0.0034875	0.0444524	yes	up	0.46	0.38	0.81	1.62	1.61	0.46
KWMTBOMO08956	XP_004928508.1|cytosolic non-specific dipeptidase|0.0|997	2.357	1.23668	7.12915e-12	9.6439e-10	yes	up	36.73	45.49	42.32	140.1	115.69	83.43
KWMTBOMO08596	XP_004928703.1|vesicle-trafficking protein SEC22b-B|3e-162|456	2.353	1.23461	2.91452e-05	0.000940158	yes	up	4.23	4.42	4.96	17.11	10.35	10.1
KWMTBOMO08655	NP_001040156.1|surfeit 4-like protein|0.0|545	2.341	1.22703	1.16478e-06	5.1963e-05	yes	up	7.99	7.23	11.15	35.41	22.05	15.83
KWMTBOMO16235	XP_004933596.1|calcium-independent phospholipase A2-gamma|0.0|1192	2.341	1.22706	6.08619e-05	0.00174214	yes	up	0.98	1.29	1.43	4.51	3.93	1.83
KWMTBOMO14447	XP_012552877.1|neutral alpha-glucosidase AB-like isoform X2|0.0|1892	2.34	1.2265	2.62856e-08	1.91702e-06	yes	up	6.83	9.07	7.22	23.79	21.38	16.17
KWMTBOMO07488	XP_004926796.1|etoposide-induced protein 2.4 homolog|0.0|639	2.331	1.22107	0.00062017	0.0117148	yes	up	3.58	3.89	9.52	20.43	17	8.62
KWMTBOMO05075	NP_001040450.1|H+ transporting ATP synthase beta subunit isoform 1|0.0|1038	2.329	1.21944	1.38784e-05	0.000493214	yes	up	77.81	72.81	80.61	185.08	212.87	194.4
KWMTBOMO12332	XP_004927327.1|NADH dehydrogenase|5e-67|205	2.317	1.21217	1.91585e-05	0.00064273	yes	up	40.44	45.08	44.14	110.69	102.65	115.29
KWMTBOMO09285	XP_012552810.1|adenylate cyclase type 8|0.0|2468	2.312	1.20886	0.000381021	0.00798907	yes	up	13.05	12.29	12.44	28.54	23.85	37.26
KWMTBOMO11859	NP_001116812.1|tubulointerstitial nephritis antigen precursor|0.0|843	2.303	1.20332	0.00132836	0.0214662	yes	up	1.11	0.76	1.34	4.13	2.54	2.02
KWMTBOMO05546	XP_004930412.1|laccase-2|0.0|1305	2.301	1.20236	0.00329112	0.0424004	yes	up	0.42	0.33	0.39	1	1.16	0.79
KWMTBOMO12738	XP_012544935.1|glycosylated lysosomal membrane protein A|0.0|771	2.301	1.20217	3.81798e-05	0.00117726	yes	up	5.37	4.24	7	15.19	20.42	9.03
KWMTBOMO14819	XP_004925158.1|mannosyl-oligosaccharide glucosidase|0.0|1663	2.299	1.20102	4.38065e-05	0.00132637	yes	up	1.57	1.32	1.54	4.25	3.88	3.36
KWMTBOMO10040	XP_004922012.1|enoyl-CoA hydratase domain-containing protein 2, mitochondrial|0.0|599	2.285	1.19219	1.64363e-05	0.000564965	yes	up	10.3	6.37	12.45	33.6	30.64	15.87
KWMTBOMO13908	XP_028034042.1|transferrin|0.0|1414	2.276	1.18627	0.000605118	0.0116402	yes	up	1182.99	1197.3	1010.54	2846.19	2266.91	3191.76
KWMTBOMO16618	XP_004926988.1|uncharacterized protein LOC101737253|2e-100|295	2.27	1.1827	0.00129715	0.0210832	yes	up	1.96	3.73	3.01	10.79	8.1	4.92
KWMTBOMO13702	XP_004921746.1|organic cation transporter protein|0.0|757	2.26	1.17615	2.9795e-05	0.000957434	yes	up	5.07	5.9	6.18	14.28	14.16	13.97
KWMTBOMO16312	XP_012553172.2|uridine phosphorylase 1 isoform X1|0.0|710	2.256	1.1737	0.00109978	0.0184478	yes	up	1.07	1.07	1.9	4.6	3.82	2.23
KWMTBOMO02748	XP_004930183.1|translocating chain-associated membrane protein 1|0.0|778	2.245	1.16641	0.000150865	0.00372452	yes	up	23.55	34.61	24	100.28	54.27	63.56
KWMTBOMO08379	XP_004922711.3|myotubularin-related protein 8 isoform X1|0.0|1486	2.244	1.1662	1.60272e-05	0.000555456	yes	up	2.27	3.02	2.76	6.58	9.49	4.63
KWMTBOMO08930	XP_004928520.1|S-formylglutathione hydrolase|0.0|595	2.24	1.16325	2.27394e-07	1.19947e-05	yes	up	47.01	44.52	55.73	171.35	106.82	95.24
KWMTBOMO09892	XP_004922754.1|phosphatidylethanolamine-binding protein homolog F40A3.3|1e-133|380	2.24	1.16353	0.000541302	0.010657	yes	up	734.33	677.45	624.54	1293.87	1446.59	1661.64
KWMTBOMO01918	NP_001037632.1|transport protein Sec61 beta subunit|2e-61|191	2.233	1.15881	0.000457719	0.00931769	yes	up	82.67	141.19	87.73	423.57	209.62	229.27
KWMTBOMO03731	XP_028040543.1|uncharacterized protein LOC114250749|0.0|561	2.233	1.15886	0.000735341	0.0133043	yes	up	35.6	98.34	90.11	210.06	255.83	161.41
KWMTBOMO00473	NP_001040525.1|6-phosphogluconate dehydrogenase|0.0|998	2.232	1.15859	2.00558e-06	8.53848e-05	yes	up	28.65	52.56	45.32	129.07	104.23	84.56
KWMTBOMO16120	XP_004926071.1|facilitated trehalose transporter Tret1|0.0|991	2.231	1.15769	0.00181333	0.0274026	yes	up	1.38	2.59	1.41	4.55	5.09	3.87
KWMTBOMO13236	XP_021204542.1|antitrypsin isoform X2|0.0|724	2.213	1.14602	2.27536e-12	3.29025e-10	yes	up	742.63	866.2	944.72	2412.96	2438.63	1527.95
KWMTBOMO06145	XP_012548201.1|multiple coagulation factor deficiency protein 2 homolog isoform X1|4e-95|282	2.212	1.1453	3.17224e-06	0.000129783	yes	up	1.17	2.34	1.2	6.42	5.9	2.63
KWMTBOMO10092	XP_028027936.1|LOW QUALITY PROTEIN: uncharacterized protein LOC114241330|0.0|1193	2.205	1.14108	0.0017081	0.0263343	yes	up	0.85	0.68	1.06	3.34	2.09	1.37
KWMTBOMO14325	XP_004923742.1|delta(3,5)-Delta(2,4)-dienoyl-CoA isomerase, mitochondrial|2e-147|421	2.196	1.13469	0.00230302	0.0327935	yes	up	2.73	1.55	3.34	7.1	7.87	4.54
KWMTBOMO02577	XP_004932353.1|protein windpipe|0.0|1444	2.193	1.13306	1.2105e-06	5.37166e-05	yes	up	4.31	5.72	7.9	19.67	17.48	8.71
KWMTBOMO07132	XP_021205798.1|serine protease 7|1e-131|383	2.188	1.12966	2.57652e-05	0.000837564	yes	up	1.48	2.57	3.07	7.01	6.66	3.33
KWMTBOMO09171	NP_001040278.1|stromal cell-derived factor 2 precursor|7e-167|468	2.182	1.12587	0.000146395	0.00366513	yes	up	7.28	12.11	7.53	28.73	22.79	17.65
KWMTBOMO09474	XP_004928974.1|malate dehydrogenase, mitochondrial|0.0|678	2.181	1.12486	1.35197e-05	0.00048251	yes	up	38.2	29.87	37.62	92.11	91.58	77.9
KWMTBOMO08999	XP_028038207.1|uncharacterized protein LOC114248959|2e-97|291	2.163	1.11334	3.66208e-08	2.52239e-06	yes	up	50.13	58.44	59.74	153.31	167.73	107.99
KWMTBOMO07068	NP_001037448.1|Lysozyme|3e-98|287	2.155	1.1078	7.33193e-07	3.40815e-05	yes	up	2363.97	1744.47	2164.68	6507.51	5407.5	4353.51
KWMTBOMO13230	XP_028040590.1|nucleolin 2 isoform X1|0.0|1240	2.154	1.10726	0.00188336	0.0280067	yes	up	1.34	1.56	1.07	4.73	2.33	2.74
KWMTBOMO00462	NP_001182009.1|tudor staphylococcus/micrococcal nuclease|0.0|1824	2.136	1.09505	0.00194249	0.0287839	yes	up	17.23	21.01	11.8	52.64	29.74	36.64
KWMTBOMO11511	NP_001040479.1|peptidylprolyl isomerase B precursor|7e-147|416	2.136	1.09513	1.477e-06	6.41846e-05	yes	up	46.95	63.85	63.75	223.4	137.32	92.83
KWMTBOMO00660	XP_028026840.1|hepatic leukemia factor isoform X7|2e-156|444	2.132	1.09228	0.000418785	0.00867248	yes	up	4.32	2.6	3.71	8.42	9.34	6.92
KWMTBOMO07617	XP_028031594.1|tumor suppressor candidate 3|0.0|683	2.128	1.0894	0.000130016	0.00333469	yes	up	10.53	13.97	9.68	32.38	26.19	24.61
KWMTBOMO05784	XP_012553025.1|NECAP-like protein CG9132|3e-176|493	2.126	1.08803	6.17965e-05	0.00176288	yes	up	5.25	5.98	6.27	21.46	16.31	7.61
KWMTBOMO09944	NP_001104006.1|cytochrome P450 CYP6AE7|0.0|1045	2.125	1.08716	6.81649e-05	0.00191845	yes	up	1.67	2.02	3.04	6.78	6.33	3.39
KWMTBOMO14298	XP_028038440.1|uncharacterized protein LOC114249163|0.0|574	2.124	1.0871	0.00320127	0.0415806	yes	up	1.45	1.34	3.07	6.53	4.41	3.36
KWMTBOMO03430	NP_001040245.1|glutamate dehydrogenase|0.0|1141	2.114	1.07976	5.33494e-05	0.00156448	yes	up	38.39	37.55	36.03	84.28	99.71	79.91
KWMTBOMO00331	XP_028032993.1|neuralized-like protein 4 isoform X1|0.0|3397	2.113	1.07912	0.00180697	0.0273557	yes	up	4.83	6.4	4.09	21.23	8.53	9.01
KWMTBOMO16204	XP_021208506.1|uncharacterized protein LOC101744771 isoform X1|0.0|868	2.112	1.07849	0.000669813	0.0123466	yes	up	1.45	2.02	1.98	6.34	4.95	2.46
KWMTBOMO05874	XP_004921647.1|15-hydroxyprostaglandin dehydrogenase|0.0|555	2.106	1.0742	0.000511268	0.0102095	yes	up	60.17	60.92	112.13	234.98	266.06	89.04
KWMTBOMO10292	NP_001040188.1|KDEL endoplasmic reticulum protein retention receptor 2|4e-150|424	2.103	1.07271	1.57181e-05	0.000549282	yes	up	12.28	13.83	16.64	54.83	33.73	21.04
KWMTBOMO07715	XP_004927959.1|uncharacterized protein LOC101743079 isoform X1|0.0|647	2.094	1.0665	0.000568741	0.0110931	yes	up	1.72	2.57	3.6	9.22	6.81	4.18
KWMTBOMO09707	XP_004928858.1|apyrase isoform X1|0.0|1037	2.094	1.06609	2.73952e-07	1.40959e-05	yes	up	22.38	25.3	32.28	73.19	83.32	39.57
KWMTBOMO11072	XP_004928344.1|probable 4-coumarate--CoA ligase 3|0.0|1169	2.092	1.06497	0.000135198	0.00342569	yes	up	1.52	2.6	2.58	7.51	5.47	3.38
KWMTBOMO01579	XP_021203991.1|protein transport protein Sec31A|0.0|1461	2.088	1.06232	0.0011347	0.0189199	yes	up	2.62	3.64	2.21	6.5	6.83	6.21
KWMTBOMO01581	XP_028036102.1|calexcitin-2-like|5e-130|371	2.088	4.30263	4.6895e-05	0.00140467	yes	up	0	0.34	0	3.45	1.54	2.68
KWMTBOMO10169	XP_028044000.1|uridine 5'-monophosphate synthase|0.0|969	2.082	1.05782	0.00196962	0.0291344	yes	up	1.14	1.66	1.86	6.04	3.06	2.38
KWMTBOMO15675	XP_004922073.1|methenyltetrahydrofolate synthase domain-containing protein|0.0|976	2.082	1.05784	0.00138801	0.022156	yes	up	1.42	1.73	2.35	6.82	4.86	2.12
KWMTBOMO04049	PCG77781.1|hypothetical protein B5V51_6327|0.0|1090	2.076	1.05388	0.000211405	0.00495267	yes	up	2.09	3.4	2.11	7.18	6.46	4.83
KWMTBOMO10589	XP_028033955.1|monocarboxylate transporter 14-like|0.0|1620	2.073	1.05167	5.09721e-05	0.00150529	yes	up	0.59	0.64	0.85	1.88	1.89	1.16
KWMTBOMO01075	XP_004923957.1|60 kDa heat shock protein, mitochondrial|0.0|1070	2.07	1.04945	1.12619e-06	5.05101e-05	yes	up	14.29	18.32	15.31	49.22	36.47	28.93
KWMTBOMO12895	NP_001037628.1|transport protein Sec61 alpha subunit|0.0|965	2.07	1.04963	0.0040321	0.0492244	yes	up	66.55	83.3	51.11	166.38	117.92	170.07
KWMTBOMO14363	NP_001166873.1|glycerol kinase-like protein|0.0|1152	2.053	1.03797	0.000169088	0.00408685	yes	up	2.59	3.28	5.34	11.93	9.41	5.11
KWMTBOMO02432	XP_004926247.1|dolichyl-diphosphooligosaccharide--protein glycosyltransferase subunit 2|0.0|1266	2.05	1.03562	0.000129406	0.00332922	yes	up	16.71	19.76	17.82	41.89	41.13	39.69
KWMTBOMO05295	XP_004931176.3|pyruvate kinase isoform X1|0.0|1190	2.05	1.03556	6.626e-05	0.00187744	yes	up	16.78	21.9	19.64	44.93	45.54	41.47
KWMTBOMO15247	XP_012544129.1|flavin-dependent monooxygenase FMO2 isoform X1|0.0|889	2.045	1.03181	0.000150988	0.00372452	yes	up	2.23	2.49	3.72	13	10.12	3.88
KWMTBOMO01718	XP_021205694.1|TBC1 domain family member 24 isoform X3|0.0|839	2.039	1.0276	0.000296724	0.00649946	yes	up	0.68	0.7	0.67	1.8	1.88	1.14
KWMTBOMO11699	XP_004922476.1|ATP-binding cassette sub-family B member 8, mitochondrial|0.0|775	2.028	1.02029	0.000370885	0.00781561	yes	up	2.05	1.15	1.77	4.63	4.6	2.71
KWMTBOMO13325	XP_004927162.1|esterase E4 isoform X1|0.0|1162	2.025	1.01804	0.000150432	0.00372452	yes	up	1.89	2.3	3.46	8.2	6.01	3.84
KWMTBOMO11039	NP_001296534.1|dopamine N-acetyltransferase-like|1e-167|470	2.015	1.01094	7.59738e-05	0.00211692	yes	up	8.13	9.7	14.71	32.1	31.02	14.3
KWMTBOMO05687	XP_028041231.1|vigilin|0.0|2528	2.004	1.00298	5.52845e-07	2.6345e-05	yes	up	20.77	22.78	22.69	71.28	47.26	37.18

## Sheet: S5
Gene_id	#N/A		FC(Ar5L5D_GC/M5L5D_GC)	Log2FC(Ar5L5D_GC/M5L5D_GC)	Pvalue	Padjust	Significant	Regulate	M5L5D_GC1	M5L5D_GC2	M5L5D_GC3	Ar5L5D_GC1	Ar5L5D_GC2	Ar5L5D_GC3
KWMTBOMO11525	XP_028032517.1|uncharacterized protein LOC114244806|4e-63|211		13581.4	13.7293	1.00882e-07	1.33367e-05	yes	up	0	0	0	632.84	388.35	1.87
KWMTBOMO11547	XP_004922379.1|H/ACA ribonucleoprotein complex subunit 1|5e-68|211		3853.82	11.9121	2.47189e-19	2.7232e-16	yes	up	0	0	0	63.41	60.57	5.62
KWMTBOMO15928	XP_028039498.1|polyadenylate-binding protein 1|0.0|1266		1302.85	10.3475	2.65961e-05	0.00148146	yes	up	0	0	0.02	0.02	8.55	5.19
KWMTBOMO11541	NP_001037067.1|chemosensory protein 8 precursor|9e-88|259		1223.18	10.2564	2.8152e-08	3.98753e-06	yes	up	0	0	0.74	388.78	230.13	40.63
KWMTBOMO09228	XP_012552793.1|phospholipid phosphatase 6 isoform X1|8e-155|437		848.552	9.72886	5.09204e-05	0.00243901	yes	up	0.03	0	0	0.05	12.54	4.18
KWMTBOMO11548	XP_004922381.1|glycine-rich RNA-binding protein 10|1e-43|145		835.21	9.70599	6.30023e-19	6.24668e-16	yes	up	0	0	0.28	71.84	41.96	43.27
KWMTBOMO10233	XP_021204422.1|5'-3' exoribonuclease 2-like|6e-54|177		729.899	9.51155	7.29887e-05	0.00325983	yes	up	0	0	0	20.86	7.45	0.14
KWMTBOMO16332	XP_026765073.1|uncharacterized protein LOC113523340|2e-62|196		380.229	8.57073	8.29156e-10	1.74917e-07	yes	up	0	0.13	0	30.28	17.12	1.46
KWMTBOMO09040	-		310.485	8.27838	8.81829e-05	0.00372057	yes	up	0.04	0.09	0.66	220.92	193.71	0
KWMTBOMO12335	XP_004927340.1|uncharacterized protein LOC101739363|0.0|1675		265.925	8.05487	2.5811e-11	7.31189e-09	yes	up	0.02	0	0	1.28	0.42	1.05
KWMTBOMO10389	XP_028027034.1|sodium-independent sulfate anion transporter-like|0.0|1190		263.268	8.04039	2.69722e-10	6.07793e-08	yes	up	0	0.04	0	3.94	2.05	0.19
KWMTBOMO13138	NP_001166710.1|cuticular protein RR-1 motif 44 precursor|5e-89|263		258.712	8.01521	5.93694e-20	7.35809e-17	yes	up	0.1	0	0.31	13.58	21.94	24.7
KWMTBOMO05546	XP_004930412.1|laccase-2|0.0|1305		240.306	7.90873	2.56394e-08	3.79424e-06	yes	up	0	0	0	0.9	0.73	0.1
KWMTBOMO02377	XP_012546825.1|uncharacterized protein LOC101741351|4e-86|255		219.781	7.77992	5.81754e-06	0.000436977	yes	up	0	0.24	0	23.7	20.38	0.9
KWMTBOMO00354	NP_001036950.1|cuticular protein tweedle motif 2 precursor|0.0|572		176.279	7.46171	3.68039e-09	6.51627e-07	yes	up	0	0	0.07	5.28	5.69	0.36
KWMTBOMO09697	XP_004933930.2|alpha-tocopherol transfer protein-like|0.0|647		156.881	7.29353	3.62974e-07	4.04369e-05	yes	up	0	0	0	0.49	0.92	0.5
KWMTBOMO02462	-		152.019	7.24811	0.000203275	0.00724988	yes	up	0	0	0.68	15.48	49.85	6.74
KWMTBOMO13146	NP_001036828.1|Larval cuticle protein LCP-22|3e-120|345		142.413	7.15394	9.16558e-06	0.000631089	yes	up	0	0	0	0.48	0.92	1.87
KWMTBOMO02456	XP_028031468.1|spidroin-1-like|1e-93|300		136.146	7.08901	4.12581e-05	0.00205565	yes	up	0.12	0	1.14	56.52	74.55	17.04
KWMTBOMO02291	XP_004930870.1|SOX domain-containing protein dichaete|1e-175|492		129.03	7.01156	2.75824e-05	0.00151094	yes	up	0	0	0	0.95	1.21	0.03
KWMTBOMO00940	XP_028033684.1|aldo-keto reductase AKR2E4-like|1e-168|477		127.896	6.99883	0.00010542	0.00428376	yes	up	0	0	0	2.41	0.2	0.05
KWMTBOMO07410	XP_004926551.1|facilitated trehalose transporter Tret1|0.0|927		125.031	6.96614	1.94816e-06	0.000172464	yes	up	0	0	0	0.57	0.32	0.11
KWMTBOMO05966	XP_028035538.1|esterase FE4-like|0.0|1095		111.65	6.80284	0.000770184	0.0191869	yes	up	0.21	0.07	0.04	6.39	19.48	0
KWMTBOMO14197	XP_021203529.1|fatty acyl-CoA reductase wat isoform X1|0.0|1126		111.355	6.79903	3.44179e-05	0.00179607	yes	up	0	0	0	0.37	0.06	0.32
KWMTBOMO02455	XP_004932422.1|uncharacterized protein LOC101735351|6e-75|227		97.861	6.61266	0.000143289	0.00566019	yes	up	0.12	0	2.52	78.88	85.69	43.85
KWMTBOMO09229	XP_028037671.1|small G protein signaling modulator 3 homolog|0.0|1645		97.589	6.60864	4.111e-05	0.00205565	yes	up	0	0	0	0.09	0.35	0.09
KWMTBOMO05944	XP_004921688.2|uncharacterized protein LOC101740169|7e-108|319		89.657	6.48634	2.77959e-10	6.12435e-08	yes	up	0.1	0.03	0.08	7.69	6.83	0.42
KWMTBOMO11220	XP_004926203.1|filaggrin-2|0.0|590		87.578	6.4525	8.88608e-05	0.00373328	yes	up	0	0	0	1.05	0.3	0.09
KWMTBOMO13164	NP_001166726.1|cuticular protein RR-1 motif 24 precursor|6e-74|224		81.35	6.34608	8.24707e-05	0.00353981	yes	up	0	0	0	0.87	2.24	0.62
KWMTBOMO04512	XP_028042839.1|ribosome biogenesis protein WDR12 homolog isoform X2|5e-117|347		78.142	6.28803	0.00258451	0.0471923	yes	up	0	0	0	0	1.84	0.34
KWMTBOMO00244	NP_001138794.1|tyrosine hydroxylase|0.0|1172		72.78	6.18547	1.89708e-07	2.26621e-05	yes	up	0.02	0	0.02	0.92	0.38	0.35
KWMTBOMO13133	XP_004932015.1|T-related protein|0.0|956		63.491	5.98847	0.000267841	0.00872442	yes	up	0	0	0	0.26	0.23	0.08
KWMTBOMO09215	NP_001036986.1|juvenile hormone binding protein brP-1649 precursor|0.0|508		63.06	5.97865	0.000410355	0.0117592	yes	up	0	0	0	0.22	0.52	0.27
KWMTBOMO01537	XP_004924401.2|fungal protease inhibitor F-like|6e-53|171		61.697	5.94712	1.0894e-32	3.60045e-29	yes	up	3.59	6.17	10.09	267.14	328.69	87.5
KWMTBOMO03508	XP_012549699.1|solute carrier family 46 member 3 isoform X2|0.0|1212	XP_004928853.1|脂肪酸结合蛋白1亚型X1|2e-91|270	58.53	5.87111	0.00044185	0.0124077	yes	up	0	0	0	0.2	0.14	0.06
KWMTBOMO03527	WP_138060520.1|reverse transcriptase family protein, partial|1e-112|336	NP_001036945.1|保幼激素结合蛋白an-0128前体|5e-171|479	57.694	5.85035	7.64022e-05	0.00333713	yes	up	0.19	0	1.87	37.26	26.76	24.39
KWMTBOMO08278	XP_004922848.1|collagenase isoform X1|0.0|576	XP_004924403.1|真菌蛋白酶抑制剂F-like|4e-52|166	55.942	5.80586	0.000156416	0.00598789	yes	up	0.64	0.28	1.08	18.3	73.36	0.26
KWMTBOMO02746	XP_004930188.2|uncharacterized protein LOC101746304|3e-161|454	XP_004926655.1|calexcitin-2|3e-130|372	55.174	5.78591	1.30889e-06	0.000123597	yes	up	0	0.05	0.06	1.72	1.85	0.84
KWMTBOMO01285	XP_021207352.1|sialin|0.0|945	XP_004928854.1|脂肪酸结合蛋白1|8e-91|268	49.505	5.62952	9.95287e-10	2.01523e-07	yes	up	0	0.04	0.04	1.84	0.95	0.39
KWMTBOMO13158	NP_001166722.1|cuticular protein RR-1 motif 28 precursor|7e-78|234	XP_004927569.1|未表征的蛋白质 LOC101743598|4e-103|300	46.74	5.5466	0.00185621	0.0367227	yes	up	0	0	0	0.55	0.48	0.47
KWMTBOMO13324	NP_001266437.1|uncharacterized protein LOC101743078 precursor|0.0|953	XP_004928982.1|丝氨酸蛋白酶3|0.0|728	43.263	5.43507	5.06913e-11	1.28873e-08	yes	up	0.03	0	0.21	3.91	2.29	1.5
KWMTBOMO14011	XP_004930826.1|scavenger receptor class B member 1|0.0|1109	XP_004923085.1|未表征的蛋白质 LOC101742528|0.0|2425	40.101	5.32558	0.000504842	0.0138657	yes	up	0.02	0	0	0.22	0.1	0.1
KWMTBOMO13482	XP_028042467.1|microvitellogenin-like|0.0|912	NP_001037574.1|脂肪酸结合蛋白|2e-89|264	37.782	5.23962	0.000638978	0.0164557	yes	up	0.03	0	0	0.27	0.31	0.13
KWMTBOMO06216	XP_028035067.1|sericin 1-like isoform X5|0.0|1160	XP_028025182.1|谷胱甘肽S-转移酶1样|1e-162|457	37.057	5.21167	0.000292317	0.00910495	yes	up	0	0.01	0	0.3	0.04	0.05
KWMTBOMO09417	XP_004929001.1|vitellogenic carboxypeptidase|0.0|970	NP_001093273.1|胰蛋白酶样蛋白酶前体|0.0|531	34.896	5.125	5.19568e-51	5.15151e-47	yes	up	1.42	1.31	1.75	59.25	36.19	18.01
KWMTBOMO10673	NP_001166797.1|cuticular protein glycine-rich 5 precursor|1e-54|174	NP_001119721.1|β-呋喃果糖苷酶前体|0.0|1009	34.277	5.09917	1.05481e-08	1.63414e-06	yes	up	0.64	0.62	0.48	8.23	3.98	17.03
KWMTBOMO08974	XP_028037143.1|multidrug resistance-associated protein 4-like isoform X1|0.0|2733	ACY06938.1|推定的角质层蛋白CPH43|7e-39|135	32.972	5.04317	0.00194715	0.0378549	yes	up	0.01	0	0	0.04	0.1	0.04
KWMTBOMO14216	XP_021203519.1|fatty acyl-CoA reductase wat isoform X1|0.0|1099	XP_028040381.1|胞质氨肽酶样|1e-43|157	28.609	4.83838	9.14714e-07	8.89155e-05	yes	up	0.05	0.02	0.02	0.75	0.75	0.15
KWMTBOMO00824	XP_004933271.1|decaprenyl-diphosphate synthase subunit 2|0.0|830	XP_028156030.1|环盒蛋白2样|2e-73|223	28.057	4.81029	7.81568e-05	0.00339879	yes	up	0	0.08	0.03	1.22	1.29	0.05
KWMTBOMO12532	XP_012548749.1|furin-like convetase isoform X3|0.0|709	NP_001121191.1|珠被酯酶 2 前体|0.0|1185	28.027	4.80876	0.000998667	0.0231495	yes	up	0	0	0.07	1.11	0.18	0.18
KWMTBOMO05963	XP_014355964.1|PREDICTED: uncharacterized protein LOC106708887|0.0|1567	XP_028026991.1|G蛋白激活的内向整流钾通道3样亚型X3|0.0|997	27.974	4.80601	0.00012417	0.00502507	yes	up	1.94	0.5	0.66	19.99	54.33	0.57
KWMTBOMO11221	NP_001166731.1|cuticular protein RR-1 motif 17 precursor|7e-116|334	XP_004927742.1|含延胡索酰乙酰乙酸水解酶结构域的蛋白2|0.0|578	27.572	4.78513	0.000999294	0.0231495	yes	up	0	0	0.35	0.32	1.02	3.7
KWMTBOMO13150	XP_004931888.1|cell wall protein RBR3-like|0.0|924	XP_012553036.1|胰蛋白酶样丝氨酸蛋白酶同种型X1|0.0|518	27.225	4.76688	6.86719e-07	6.80881e-05	yes	up	0.08	0.36	0.18	3.35	10.07	0.14
KWMTBOMO09720	XP_004928853.1|fatty acid-binding protein 1 isoform X1|2e-91|270		25.411	4.66738	0.000920427	0.0218326	yes	up	64.16	77.43	5.97	984.21	1721.3	16.91
KWMTBOMO05965	XP_021204381.1|juvenile hormone esterase|0.0|1078	XP_004925726.1|未表征的蛋白质 LOC101746841|6e-49|158	25.265	4.65906	0.000148099	0.00582697	yes	up	2.4	1.54	1.12	25.46	74.88	0.79
KWMTBOMO14138	XP_012549749.2|synaptotagmin-7 isoform X4|0.0|617	XP_004930187.1|未表征的蛋白质 LOC101746063 异构体 X2|3e-74|224	24.913	4.63883	0.000102546	0.00418413	yes	up	0	0	0.2	1.89	1.88	0.18
KWMTBOMO11711	XP_028025449.1|alpha-protein kinase 1|0.0|2199	XP_004928855.1|脂肪酸结合蛋白1|1e-91|270	24.15	4.59397	0.00168611	0.0343107	yes	up	0.02	0	0	0.22	0.06	0.04
KWMTBOMO15581	XP_021208144.1|ABC transporter G family member 23 isoform X1|0.0|1635	XP_028035430.1|可能的中链特异性酰基辅酶A脱氢酶，线粒体同种型X1|0.0|872	23.876	4.57746	1.69592e-13	7.31088e-11	yes	up	0.08	0.05	0.03	1.26	0.93	0.39
KWMTBOMO03089	XP_012543919.1|uncharacterized protein LOC101741240 isoform X2|6e-164|461	XP_028041500.1|羟酰基辅酶A脱氢酶，线粒体样|2e-84|258	23.454	4.55174	3.78046e-13	1.5377e-10	yes	up	0.42	0.16	0.11	4.7	4.07	1.66
KWMTBOMO04253	XP_004925398.1|cationic amino acid transporter 3|0.0|1183	NP_001036974.1|谷胱甘肽S-转移酶delta 2|1e-156|441	22.835	4.51319	0.00237186	0.0442049	yes	up	0	0.05	0.03	1.63	0.18	0
KWMTBOMO11530	NP_001037062.1|chemosensory protein 5 precursor|1e-86|257		22.583	4.49718	0.000259532	0.00860622	yes	up	0.77	1.24	11.78	126.06	76.68	50.6
KWMTBOMO13153	NP_001166719.1|cuticular protein RR-1 motif 32 precursor|1e-104|305		21.383	4.41838	3.50577e-05	0.00181988	yes	up	0.34	0	0.07	3.74	1.87	0.36
KWMTBOMO10315	XP_004925897.2|uncharacterized protein LOC101738438|0.0|772		21.178	4.40446	0.00134896	0.0295905	yes	up	0.22	0.08	0	2.71	1.2	0.07
KWMTBOMO06969	XP_004929393.1|fork head domain transcription factor slp2|6e-169|474		20.95	4.38885	0.000813672	0.0199179	yes	up	0.14	0	0	0.88	0.23	0.41
KWMTBOMO04913	XP_004922913.1|carbonic anhydrase 7|0.0|668		19.936	4.3173	5.02211e-11	1.28873e-08	yes	up	0.23	0.21	0.11	4.9	2.4	0.74
KWMTBOMO13852	NP_001040294.1|protease inhibitor 1 precursor|4e-104|303		19.903	4.31495	1.13328e-12	3.85135e-10	yes	up	1.5	1.11	2.14	27.23	9.06	21.35
KWMTBOMO14137	XP_004930780.1|uncharacterized protein LOC101741978|4e-98|287		18.265	4.19101	0.000231369	0.00782945	yes	up	0	0.28	0.1	2.15	0.83	1.54
KWMTBOMO09224	XP_012552770.1|putative amine transporter isoform X1|0.0|996		17.413	4.12207	0.000937025	0.0220156	yes	up	4.35	4.33	3.76	2.69	36.53	63.6
KWMTBOMO13529	NP_001036945.1|juvenile hormone binding protein an-0128 precursor|5e-171|479		17.009	4.08826	2.74642e-11	7.5641e-09	yes	up	4.01	5.75	15.9	154.08	68.05	87.66
KWMTBOMO14755	NP_001243967.1|UDP-glycosyltransferase UGT41A3 precursor|0.0|1056		16.934	4.08185	2.2489e-16	1.71522e-13	yes	up	3.05	0.77	2.11	17.34	26.44	17.1
KWMTBOMO02506	XP_004932389.1|apolipoprotein D isoform X1|3e-149|421		16.627	4.05544	0.00138931	0.0302083	yes	up	0.08	0.31	0	3.41	1.86	0.06
KWMTBOMO09652	XP_012548099.1|peptidoglycan-recognition protein LB|4e-160|450		16.602	4.05327	8.35782e-06	0.000587715	yes	up	0	0.25	0.15	2.69	0.73	1.44
KWMTBOMO04137	XP_004925777.1|uncharacterized protein LOC101743112|2e-72|219		15.682	3.97105	4.03775e-16	2.85959e-13	yes	up	1.43	1.62	2.66	35.28	16.33	12.59
KWMTBOMO14250	XP_012545674.1|putative fatty acyl-CoA reductase CG5065|0.0|1081		14.461	3.85406	7.41548e-19	6.68404e-16	yes	up	0.19	0.16	0.19	3.79	2.1	0.77
KWMTBOMO01538	XP_004924403.1|fungal protease inhibitor F-like|4e-52|166		14.162	3.82396	1.91713e-34	9.50418e-31	yes	up	21.39	21.68	19.24	217.1	218.23	130.73
KWMTBOMO01330	BAM73878.1|cytochrome P450, partial|1e-160|452		14.024	3.80985	6.23239e-09	1.04736e-06	yes	up	0.24	0.26	0.28	4.92	1.4	0.87
KWMTBOMO13166	XP_012550748.2|protein lethal(3)malignant blood neoplasm 1 isoform X1|0.0|1155		13.891	3.79609	4.88986e-06	0.000378773	yes	up	0.3	0.14	0.18	2.19	4.28	0.11
KWMTBOMO15004	-		13.757	3.78213	5.54644e-14	2.74965e-11	yes	up	1.88	2.31	3.56	35.5	17.83	18.66
KWMTBOMO05775	XP_028040340.1|5-hydroxytryptamine receptor|0.0|902		13.15	3.71696	2.06015e-16	1.7022e-13	yes	up	1.33	0.92	1.36	12.07	7.15	10.36
KWMTBOMO01580	XP_004926655.1|calexcitin-2|3e-130|372		12.646	3.66058	6.89778e-09	1.12117e-06	yes	up	71.71	24.87	31.83	84.13	560.58	264.03
KWMTBOMO12801	XP_022829237.1|uncharacterized protein LOC111358355|0.0|1959		12.455	3.63865	8.04984e-05	0.00347018	yes	up	0.05	0.02	0	0.25	0.07	0.12
KWMTBOMO14504	XP_012552881.1|uncharacterized protein LOC101743815 isoform X1|1e-65|202		11.511	3.52497	7.02739e-10	1.51471e-07	yes	up	0.98	1.9	1.5	19.12	7.61	2.01
KWMTBOMO13450	XP_012544228.2|inducible metalloproteinase inhibitor protein-like|1e-108|315		11.378	3.50822	0.000162047	0.00613243	yes	up	0	0.32	0.27	3.49	1.58	0.54
KWMTBOMO02642	NP_001040186.1|erythrocyte carbonic anhydrase|0.0|550		11.169	3.48142	3.02066e-05	0.00161021	yes	up	0.3	0.27	0.04	2.2	2.7	0.09
KWMTBOMO00338	XP_028033012.1|facilitated trehalose transporter Tret1|0.0|1121		11.013	3.46108	0.00216269	0.0411574	yes	up	0.07	0.04	0	0.2	0.21	0.25
KWMTBOMO07987	XP_028038043.1|probable endochitinase|2e-74|231		11.005	3.46009	0.00177218	0.0355692	yes	up	0.12	1.48	0.18	9.65	6.7	0.16
KWMTBOMO09719	XP_004928854.1|fatty acid-binding protein 1|8e-91|268		10.936	3.45108	1.46206e-13	6.58924e-11	yes	up	155.47	210.53	193.25	947.38	1338.95	1311.49
KWMTBOMO04058	NP_001243965.1|UDP-glycosyltransferase UGT40B4 precursor|0.0|638		10.746	3.4257	3.24351e-06	0.000267995	yes	up	1.41	0.76	0.31	7.75	12.78	0.39
KWMTBOMO05080	XP_004927517.1|venom allergen 5|0.0|651		10.359	3.37287	1.11869e-13	5.28179e-11	yes	up	1.06	1.43	0.57	8.66	5.27	5.66
KWMTBOMO13918	XP_004927569.1|uncharacterized protein LOC101743598|4e-103|300		10.134	3.34109	1.93778e-10	4.46815e-08	yes	up	350.11	431.43	367.36	2898.32	5378.25	548.11
KWMTBOMO14756	NP_001243993.1|UDP-glycosyltransferase UGT41A1 precursor|0.0|1063		10.096	3.33576	1.38665e-23	2.74972e-20	yes	up	4.96	5.72	4.21	63.11	29.07	19.66
KWMTBOMO12840	XP_028038397.1|acetylcholinesterase-like|0.0|1110		9.456	3.24127	1.9101e-10	4.46815e-08	yes	up	2.59	0.95	0.93	12.79	14.87	2.17
KWMTBOMO06645	XP_004931475.1|uncharacterized protein LOC101737511|1e-88|263		9.063	3.18001	2.11251e-07	2.49352e-05	yes	up	0.42	0.73	0.43	5.64	4.48	0.87
KWMTBOMO02539	XP_004932379.1|uncharacterized protein LOC101741030|2e-78|236		8.482	3.08436	2.56562e-05	0.00144535	yes	up	0.89	0.65	0.68	6.03	7.14	0.8
KWMTBOMO08751	XP_028033468.1|protein obstructor-E-like|0.0|598		8.439	3.07708	9.26741e-09	1.45851e-06	yes	up	0.68	0.59	0.35	2.32	3.03	2.59
KWMTBOMO00872	NP_001119737.1|chymotrypsin inhibitor SCI-III precursor|1e-56|178		8.138	3.02459	0.000285615	0.00904898	yes	up	0.94	0.96	0.45	3.48	1.07	5.13
KWMTBOMO06152	XP_028041595.1|L-dopachrome tautomerase yellow-f2-like|0.0|952		7.902	2.98221	3.48052e-20	4.9299e-17	yes	up	1.96	1.22	0.84	9.05	6.7	2.89
KWMTBOMO02193	XP_004930909.1|alpha-tocopherol transfer protein-like isoform X2|0.0|634		7.839	2.97067	4.63324e-08	6.32888e-06	yes	up	0.42	0.23	0.18	2.18	1.24	0.87
KWMTBOMO13103	NP_001127721.1|neuropeptide receptor A23|0.0|544		7.532	2.91304	7.36077e-05	0.00327274	yes	up	0.3	0.14	0.15	1.99	1.17	0.11
KWMTBOMO05408	NP_001166789.1|cuticular protein glycine-rich 14 precursor|1e-129|371		7.401	2.88778	0.000371883	0.0108129	yes	up	0.13	0.34	1.31	2.67	4.84	2.18
KWMTBOMO08495	XP_004923796.1|centromere/kinetochore protein zw10|0.0|1482		6.932	2.79321	1.32518e-07	1.68451e-05	yes	up	0.6	0.17	0.12	1.68	1.53	0.67
KWMTBOMO16595	XP_004923085.1|uncharacterized protein LOC101742528|0.0|847		6.913	2.7893	0.00176538	0.0355046	yes	up	0.23	0.19	0.11	1.54	1.28	0.03
KWMTBOMO09454	XP_004928982.1|serine protease 3|0.0|728		6.843	2.77461	0.000208596	0.00735087	yes	up	556.51	114.04	96.21	2444.62	1322.14	73.98
KWMTBOMO09225	XP_004923085.1|uncharacterized protein LOC101742528|0.0|2425		6.766	2.7584	0.000264223	0.00864612	yes	up	19.12	8.14	3.64	10.01	10.34	0.05
KWMTBOMO04228	XP_012545182.2|putative inorganic phosphate cotransporter|0.0|923		6.601	2.72279	1.97052e-06	0.0001729	yes	up	0.47	0.37	0.79	1.73	2.54	2.25
KWMTBOMO16233	XP_012552072.1|uncharacterized protein LOC105842610|6e-72|218		6.184	2.62851	0.00172297	0.0349351	yes	up	0.43	0.47	0.33	3.99	1.59	0.37
KWMTBOMO06947	XP_004926970.1|serine protease Hayan|0.0|707		6.02	2.58973	0.000137733	0.00548443	yes	up	0.31	0.46	0.13	1.24	0.8	1.08
KWMTBOMO05961	WP_138154760.1|hypothetical protein|0.0|1764		5.946	2.57184	0.00215293	0.0411312	yes	up	0.6	0.27	1.13	16	41.98	0.05
KWMTBOMO06862	XP_028030507.1|E3 ubiquitin-protein ligase SINA-like 11 isoform X3|2e-117|345		5.939	2.57027	0.00022342	0.0076651	yes	up	0.22	0.46	0.07	0.9	1.06	0.41
KWMTBOMO13449	WP_138155087.1|hypothetical protein, partial|0.0|1311		5.774	2.52952	1.69036e-07	2.04389e-05	yes	up	0.75	1.44	1.41	9.89	5.63	2.22
KWMTBOMO09721	XP_004928852.1|fatty acid-binding protein, muscle|9e-96|281		5.746	2.52248	2.78398e-08	3.98753e-06	yes	up	3.86	1.55	3.66	14.91	16.09	4.39
KWMTBOMO15987	XP_004926867.1|pyrroline-5-carboxylate reductase isoform X1|0.0|565		5.598	2.48497	1.25285e-05	0.000826929	yes	up	1.52	0.94	0.84	4.97	7.44	0.9
KWMTBOMO09718	NP_001037574.1|fatty acid binding protein|2e-89|264		5.42	2.43818	4.06101e-06	0.00033004	yes	up	3580.62	2812.99	3938.4	8012.04	8774.94	13852
KWMTBOMO04064	XP_028025182.1|glutathione S-transferase 1-like|1e-162|457		5.414	2.43664	1.39605e-07	1.73327e-05	yes	up	19.95	7.25	10.12	29.66	47.19	37.27
KWMTBOMO03771	NP_001093273.1|trypsin-like protease precursor|0.0|531		5.396	2.43193	0.000210311	0.00736832	yes	up	10916.2	13696.9	21467.8	19017.8	51252.3	67666
KWMTBOMO04274	XP_021203127.1|uncharacterized protein LOC101736658 isoform X1|0.0|946		5.348	2.41899	0.000226717	0.00772472	yes	up	0.34	0.24	0.58	1.75	0.86	1.62
KWMTBOMO10007	NP_001119721.1|beta-fructofuranosidase precursor|0.0|1009		5.29	2.40335	0.000270136	0.00872442	yes	up	232.84	214.22	214.97	194.29	609.59	965.19
KWMTBOMO04641	ACY06938.1|putative cuticle protein CPH43|7e-39|135		5.157	2.36667	8.93583e-06	0.000619572	yes	up	535.28	265.25	286.85	480.67	1907.49	1490.1
KWMTBOMO07351	NP_001296505.1|stearoyl-CoA desaturase 5|0.0|724		5.129	2.35879	7.04136e-05	0.00317341	yes	up	2.93	3.47	4.36	10.54	20.53	30.83
KWMTBOMO11382	NP_001166787.1|cuticular protein glycine-rich 17 precursor|1e-51|166		5.047	2.33533	0.00103652	0.0238923	yes	up	4.76	2.66	3.04	18.64	3.01	10.01
KWMTBOMO00333	XP_012548894.1|neutral endopeptidase 24.11 isoform X2|0.0|904		5.043	2.33433	0.00094082	0.0220526	yes	up	0.24	0.41	0.32	2.22	1.7	0.11
KWMTBOMO13448	XP_028026432.1|aspartate--tRNA ligase, mitochondrial-like|0.0|977		4.948	2.30694	0.000189094	0.00689289	yes	up	0.61	0.35	1.2	4.99	2.38	1.93
KWMTBOMO15981	XP_021204116.1|uncharacterized protein LOC110385308|5e-117|341		4.78	2.25704	0.000360621	0.0107349	yes	up	0.94	0.61	0.39	3.36	2.03	0.86
KWMTBOMO04057	AEW43163.1|UDP-glycosyltransferase UGT40A1|0.0|1068		4.603	2.20245	1.1213e-05	0.000746152	yes	up	0.4	0.66	0.51	3.05	1.87	0.59
KWMTBOMO00298	NP_001166628.1|cuticular protein tweedle motif 1 precursor|0.0|929		4.591	2.19871	0.000587768	0.0155821	yes	up	0.48	0.2	0.76	2.56	0.91	1.15
KWMTBOMO13521	XP_028040381.1|cytosol aminopeptidase-like|1e-43|157		4.529	2.17904	5.3825e-05	0.00253904	yes	up	11.2	12.07	7.19	15.31	38.17	25.56
KWMTBOMO02697	XP_028156030.1|RING-box protein 2-like|2e-73|223		4.476	2.16225	7.94519e-11	1.92138e-08	yes	up	15.3	13.47	10.72	14.58	17.04	9.64
KWMTBOMO08294	NP_001121191.1|integument esterase 2 precursor|0.0|1185		4.429	2.14688	3.87574e-05	0.00197066	yes	up	13.24	6.44	13.15	20.19	30.01	33.04
KWMTBOMO14759	NP_001243966.1|UDP-glycosyltransferase UGT41A2 precursor|0.0|1060		4.417	2.14307	0.000652382	0.016671	yes	up	1.15	5.53	3.44	6.54	11.42	9.65
KWMTBOMO14135	XP_004930778.1|putative fatty acyl-CoA reductase CG8306|0.0|1052		4.279	2.09726	6.26057e-07	6.33404e-05	yes	up	1.25	1.39	0.76	4.4	4.02	1.11
KWMTBOMO10396	XP_028026991.1|G protein-activated inward rectifier potassium channel 3-like isoform X3|0.0|997		4.261	2.09112	8.92797e-06	0.000619572	yes	up	6.57	5.54	4.19	42.92	30.01	3.17
KWMTBOMO10612	XP_012546049.1|solute carrier family 23 member 2 isoform X2|0.0|1174		4.221	2.07771	0.000304836	0.0093865	yes	up	0.95	0.93	0.87	4.35	4.1	0.41
KWMTBOMO08126	XP_004927742.1|fumarylacetoacetate hydrolase domain-containing protein 2|0.0|578		4.196	2.06889	1.66355e-05	0.00105058	yes	up	24.19	14.66	22.84	31.4	84.32	43.96
KWMTBOMO03772	XP_012553036.1|trypsin-like serine protease isoform X1|0.0|518		4.152	2.0537	0.00123211	0.0275765	yes	up	4466.7	4669.56	6451.78	5772.94	9925.2	18378.8
KWMTBOMO13548	XP_004925459.1|uncharacterized protein LOC101738880 isoform X1|2e-152|431		4.144	2.05104	5.16421e-13	1.96935e-10	yes	up	13430	12719.6	9798.15	33419.9	47314.9	18207.9
KWMTBOMO02101	XP_004930971.1|large neutral amino acids transporter small subunit 2|0.0|909		4.142	2.05033	0.00174563	0.0352503	yes	up	0.35	0.47	0.38	0.34	1.8	1.02
KWMTBOMO14958	XP_004925726.1|uncharacterized protein LOC101746841|6e-49|158		4.124	2.04396	5.28138e-09	9.02843e-07	yes	up	186.07	131.79	102.93	321.56	473.38	287.58
KWMTBOMO02747	XP_004930187.1|uncharacterized protein LOC101746063 isoform X2|3e-74|224		4.105	2.03745	3.45365e-06	0.000283	yes	up	6.42	10.4	4.67	22.93	18.95	14.66
KWMTBOMO00914	XP_021208323.1|zinc finger protein Xfin isoform X2|0.0|1286		4.092	2.03286	0.000515241	0.0140733	yes	up	3.73	7.51	3.66	7.75	14.05	13.03
KWMTBOMO09717	XP_004928855.1|fatty acid-binding protein 1|1e-91|270		4.062	2.02207	0.001041	0.0238923	yes	up	15.42	8.59	19.77	19.72	32.42	45.58
KWMTBOMO00375	XP_028035430.1|probable medium-chain specific acyl-CoA dehydrogenase, mitochondrial isoform X1|0.0|872		4.029	2.01029	8.57332e-15	5.31278e-12	yes	up	25.45	22.06	16.19	61.12	63.96	39.97
KWMTBOMO01061	XP_028041500.1|hydroxyacyl-coenzyme A dehydrogenase, mitochondrial-like|2e-84|258		3.832	1.93798	4.29342e-05	0.00210739	yes	up	7.56	5.99	2.39	9.63	19.72	7.76
KWMTBOMO11659	XP_004922451.1|uncharacterized protein LOC101742189|0.0|736		3.801	1.92638	0.000436104	0.0123542	yes	up	0.84	0.76	0.41	2.62	0.92	1.3
KWMTBOMO01597	XP_004926653.1|membrane-bound alkaline phosphatase-like|0.0|1138		3.755	1.90877	0.00074819	0.0187331	yes	up	5.75	1.23	2.08	5.79	13.77	2.62
KWMTBOMO08375	XP_004922674.1|uncharacterized protein LOC101743157 isoform X2|4e-105|312		3.745	1.90481	1.25937e-05	0.000826929	yes	up	1.74	1.01	0.61	5.62	1.95	1.21
KWMTBOMO03671	NP_001036974.1|glutathione S-transferase delta 2|1e-156|441		3.655	1.86981	0.00168872	0.0343107	yes	up	95.91	26.03	31.81	72.23	69.54	132.37
KWMTBOMO01516	NP_001037378.1|sterol carrier protein x|0.0|1104		3.641	1.86419	2.62732e-06	0.000222649	yes	up	106.32	73.15	61.81	139.81	190.89	172.49
KWMTBOMO04227	XP_004925373.1|putative inorganic phosphate cotransporter|0.0|939		3.512	1.81249	0.00173153	0.035037	yes	up	12.32	8.28	6.88	8.25	22.81	21.09
KWMTBOMO01478	XP_004924437.1|glyoxylate reductase/hydroxypyruvate reductase|3e-135|392		3.462	1.79145	0.000261579	0.00861646	yes	up	79.83	68.58	66.28	78.09	167.14	164.02
KWMTBOMO11527	NP_001040315.1|glutamyl-tRNA amidotransferase subunit B|0.0|785		3.398	1.76483	1.41598e-07	1.73327e-05	yes	up	2.05	1.19	1.09	4.6	3.28	1.8
KWMTBOMO04173	XP_012545493.1|clip domain serine protease 4 isoform X1|0.0|813		3.388	1.7605	0.000857277	0.0208331	yes	up	0.85	0.58	0.23	2.2	1.24	0.31
KWMTBOMO12925	XP_028035062.1|uncharacterized protein LOC114246611 isoform X1|0.0|3606		3.375	1.75491	0.000176868	0.00654346	yes	up	0.31	0.12	0.12	0.44	0.56	0.2
KWMTBOMO00801	XP_004933264.1|protein KTI12 homolog|0.0|595		3.342	1.74055	0.00144854	0.0309589	yes	up	0.73	0.63	0.33	1.88	1.19	0.7
KWMTBOMO08999	XP_028038207.1|uncharacterized protein LOC114248959|2e-97|291		3.337	1.73851	2.59365e-06	0.00022169	yes	up	78.82	49.64	41.48	118.08	100.67	107.74
KWMTBOMO15920	XP_004927140.1|trypsin alpha-3|0.0|558		3.331	1.73596	4.38654e-06	0.000345973	yes	up	290.32	444.93	376.34	770.13	1175.24	536.98
KWMTBOMO10466	XP_013169440.1|PREDICTED: prostaglandin reductase 1-like|0.0|531		3.323	1.73255	0.00123775	0.0276402	yes	up	4.22	2.15	2.78	9.19	12.08	1.34
KWMTBOMO04917	XP_004922915.1|5-aminolevulinate synthase, nonspecific, mitochondrial|0.0|1051		3.297	1.72101	0.000194277	0.00700931	yes	up	10.92	12.38	13.83	20.41	25.38	27
KWMTBOMO06056	XP_012551475.1|ester hydrolase C11orf54 homolog isoform X1|0.0|668		3.266	1.70761	0.000949782	0.0222101	yes	up	65.43	56.02	53.44	62.36	126.38	141.78
KWMTBOMO11070	XP_012547643.1|LOW QUALITY PROTEIN: 4-coumarate--CoA ligase 1|0.0|1136		3.252	1.70114	0.000573325	0.01524	yes	up	3.39	1.68	1.08	7.35	6.19	0.98
KWMTBOMO04187	XP_021203404.1|ubiquitin carboxyl-terminal hydrolase 8|1e-142|436		3.241	1.69626	1.73709e-05	0.00108323	yes	up	1.8	0.64	1.06	4.09	2.67	1.51
KWMTBOMO00201	XP_004929807.1|bestrophin-4 isoform X2|0.0|1377		3.237	1.6946	0.000381891	0.0110715	yes	up	0.63	0.38	0.34	1.64	0.95	0.74
KWMTBOMO16169	XP_004933525.1|growth arrest and DNA damage-inducible protein GADD45 alpha|3e-119|342		3.217	1.68549	5.02877e-07	5.41959e-05	yes	up	6.72	6.68	3.34	11.37	13.63	7.52
KWMTBOMO06968	XP_028041940.1|fork head domain transcription factor slp2-like|0.0|608		3.197	1.67668	1.49769e-05	0.000964258	yes	up	2.04	3	1.62	5.84	4.53	3.41
KWMTBOMO13496	XP_004927506.1|uncharacterized protein LOC101744756|8e-58|181		3.179	1.6687	1.84001e-05	0.00111925	yes	up	372.47	225.57	246.71	399.28	816.66	403.73
KWMTBOMO13242	NP_001108466.1|glutathione S-transferase epsilon 3|3e-157|442		3.137	1.64943	7.98945e-05	0.00345919	yes	up	11.05	8.58	11	16.11	25.78	17.38
KWMTBOMO15261	XP_028038654.1|uncharacterized protein LOC114249329|3e-144|417		3.134	1.64787	3.57649e-05	0.00183969	yes	up	872.68	966.89	778.43	1823.91	1352.02	1697.45
KWMTBOMO16484	NP_001036974.1|glutathione S-transferase delta 2|1e-156|441		3.104	1.63411	5.25632e-07	5.52118e-05	yes	up	51.67	38.81	57.12	120.28	122.57	66.35
KWMTBOMO00844	XP_004933287.1|uncharacterized protein LOC101735576|0.0|875		3.047	1.60728	0.000614172	0.0161897	yes	up	0.76	1.31	0.63	3.44	2.2	0.59
KWMTBOMO11826	XP_012546838.2|organic cation transporter 1-like|0.0|1493		3.047	1.60734	0.00149785	0.0315929	yes	up	1.25	0.37	0.64	2.66	1.79	0.5
KWMTBOMO10658	XP_012545652.1|SLIT-ROBO Rho GTPase-activating protein 3|6e-175|495		3.046	1.60697	0.000808725	0.0198478	yes	up	18.38	18.54	27.22	49.61	51.17	71.41
KWMTBOMO07368	XP_004925574.1|uncharacterized protein LOC101744608|8e-90|265		2.995	1.58272	8.51641e-07	8.36041e-05	yes	up	207.9	141.22	124.22	260.66	395.23	214.68
KWMTBOMO13337	NP_001166291.1|cuticular protein RR-3 motif 148 precursor|0.0|732		2.989	1.5799	4.28748e-05	0.00210739	yes	up	7.36	4.9	3.12	19.53	9.34	3.77
KWMTBOMO08968	XP_012547933.1|multidrug resistance-associated protein 4|0.0|2804		2.985	1.57785	3.8772e-13	1.5377e-10	yes	up	27.66	19.56	17	61.8	41.21	25.03
KWMTBOMO01027	XP_012543960.1|Ig-like and fibronectin type-III domain-containing protein 1 isoform X2|0.0|3029		2.981	1.57589	2.65525e-05	0.00148146	yes	up	10.07	9.28	5.74	9.38	12.62	12.53
KWMTBOMO04652	NP_001266343.1|cytochrome c oxidase subunit 6A1, mitochondrial-like|6e-75|226		2.971	1.57092	1.60029e-06	0.000144244	yes	up	334.69	275.42	274.96	506.89	737.32	402.94
KWMTBOMO15310	XP_004921835.1|dihydroxyacetone phosphate acyltransferase isoform X1|0.0|1284		2.942	1.55684	0.000126334	0.0050508	yes	up	0.76	0.62	0.27	1.08	1.16	0.74
KWMTBOMO00380	NP_001040424.1|3-hydroxyacyl-CoA dehydrogenase|0.0|513		2.928	1.54983	6.4122e-06	0.000478022	yes	up	32.13	22.63	19.17	41.45	75.76	24.79
KWMTBOMO04168	NP_001040232.1|ATP synthase|3e-180|503		2.919	1.54549	0.000153997	0.00596438	yes	up	127.5	124.91	107.52	157.17	265.98	200.92
KWMTBOMO14619	XP_012552184.1|serine proteinase-like protein isoform X1|0.0|827		2.905	1.53839	0.000447369	0.0124948	yes	up	5.77	8.71	6.49	17.59	8.62	12.07
KWMTBOMO09128	XP_012544533.1|inter-alpha-trypsin inhibitor heavy chain H4 isoform X2|0.0|1828		2.9	1.5361	0.000566279	0.0151625	yes	up	2.05	1.68	1.49	6.42	4.31	0.83
KWMTBOMO11780	XP_004933701.1|NADH dehydrogenase|0.0|548		2.887	1.5298	1.28064e-05	0.000835365	yes	up	32.76	27.5	26.76	44.81	71.14	40.99
KWMTBOMO13388	XP_021202697.1|solute carrier family 46 member 3|0.0|729		2.878	1.52525	0.000508616	0.0139307	yes	up	2.71	2.41	1.64	6.51	7.42	1.22
KWMTBOMO12839	XP_028038397.1|acetylcholinesterase-like|0.0|1014		2.865	1.51839	5.99015e-05	0.00276243	yes	up	15.27	8.81	7.49	24.27	31.98	6.72
KWMTBOMO05452	KPJ05013.1|Solute carrier family 25 member 35|0.0|864		2.862	1.51723	0.000389231	0.0111862	yes	up	9.18	6.2	5.2	10.82	10.08	12.36
KWMTBOMO02914	XP_004933852.2|electron transfer flavoprotein subunit alpha, mitochondrial|0.0|658		2.861	1.51643	1.57037e-06	0.000142846	yes	up	38.28	32.65	26.02	53.23	75.38	43.91
KWMTBOMO14771	XP_004926489.1|serine hydrolase-like protein|0.0|640		2.853	1.51243	0.000156345	0.00598789	yes	up	18.15	19.36	15.95	24.09	38.98	28.75
KWMTBOMO01441	XP_012550588.2|uncharacterized protein LOC101738547|8e-128|365		2.809	1.49004	1.94939e-05	0.00116435	yes	up	288.75	196.59	175.38	520.39	203.6	320.09
KWMTBOMO14939	NP_001091814.1|mitochondrial ATP synthase coupling factor 6|3e-69|211		2.808	1.48976	2.11416e-06	0.000183876	yes	up	162.02	137.88	128.66	242.03	293.47	192.97
KWMTBOMO01060	NP_001243918.1|3-hydroxyacyl-CoA dehydrogenase|5e-93|281		2.805	1.48788	0.000570274	0.0151997	yes	up	10.91	8.25	9.99	11.55	32.97	12.82
KWMTBOMO10398	AFC87784.1|yellow-b|0.0|938		2.8	1.48562	0.00214997	0.0411312	yes	up	4.19	6.63	4.78	20.64	11.55	2.47
KWMTBOMO12193	XP_004926148.1|cytochrome c oxidase subunit 6C|1e-49|159		2.786	1.47831	0.00056735	0.0151625	yes	up	182.38	142	107.66	160.6	285.31	230.53
KWMTBOMO09707	XP_004928858.1|apyrase isoform X1|0.0|1037		2.784	1.47725	0.000207103	0.00735087	yes	up	1.54	2.19	0.96	3.73	4.1	1.24
KWMTBOMO11647	XP_028044032.1|ankyrin repeat and LEM domain-containing protein 1-like|0.0|1362		2.754	1.46179	0.00144881	0.0309589	yes	up	5.8	1.03	1.94	1.56	2.71	4.07
KWMTBOMO10515	XP_004932568.1|alkyldihydroxyacetonephosphate synthase|0.0|1150		2.738	1.45311	0.00262503	0.047844	yes	up	0.77	0.37	0.74	1.4	1.85	0.46
KWMTBOMO03092	XP_023950045.1|arginine kinase isoform X1|0.0|756		2.718	1.44231	0.000724205	0.0182246	yes	up	1009.57	934.76	778.53	1140.34	1505.65	1572.45
KWMTBOMO06667	XP_004931465.1|cuticle protein 6.4|4e-36|125		2.704	1.43491	0.00151133	0.0316803	yes	up	15.26	14.5	14.08	24.09	21.8	24
KWMTBOMO06239	XP_004922257.1|putative aminopeptidase W07G4.4|0.0|1048		2.701	1.43348	4.19251e-05	0.00207844	yes	up	79.5	35.41	38.76	85.66	94.82	68.13
KWMTBOMO04813	XP_004923683.1|uncharacterized protein LOC101740630|3e-88|261		2.701	1.43347	0.000216377	0.00752764	yes	up	8.65	3.86	5.04	13.48	9.49	6.94
KWMTBOMO06913	XP_004927405.1|cytochrome c oxidase subunit 6B1 isoform X2|5e-56|176		2.679	1.42175	0.000290349	0.00910495	yes	up	403.88	327.33	305.92	431.93	686.58	511.08
KWMTBOMO11351	NP_001040233.1|ATP synthase|0.0|1119		2.674	1.41905	0.000388024	0.0111839	yes	up	221.28	191.36	182.73	229.15	425.52	289.4
KWMTBOMO05075	NP_001040450.1|H+ transporting ATP synthase beta subunit isoform 1|0.0|1038		2.672	1.41808	0.000863819	0.0209407	yes	up	119.48	101.85	86	103.92	248.2	141.67
KWMTBOMO11071	XP_028044114.1|4-coumarate--CoA ligase 2-like|0.0|1164		2.667	1.4153	0.000615704	0.0161897	yes	up	0.96	0.66	0.64	1.36	1.43	0.98
KWMTBOMO07411	XP_004926552.1|retinoid-inducible serine carboxypeptidase isoform X1|0.0|926		2.663	1.41285	8.79384e-08	1.17826e-05	yes	up	50.83	44.61	37.63	120.29	98.01	33.99
KWMTBOMO13165	NP_001166727.1|cuticular protein RR-1 motif 23 precursor|4e-71|216		2.66	1.41154	0.00160416	0.0329984	yes	up	14.8	26.79	12.38	32.72	26.81	27.51
KWMTBOMO01431	XP_004931712.1|voltage-dependent anion-selective channel isoform X2|6e-127|367		2.649	1.40546	0.00014924	0.00584868	yes	up	257.55	148.82	171.28	253.9	492.09	218.45
KWMTBOMO04456	XP_004932094.1|general transcription factor IIH subunit 2|0.0|839		2.638	1.39958	0.00104815	0.024001	yes	up	5.36	2.61	1.86	4.91	5.39	4.54
KWMTBOMO04654	XP_004932233.1|gamma-glutamyltranspeptidase 1 isoform X3|0.0|1277		2.623	1.3913	2.16114e-06	0.000186327	yes	up	109.12	103.64	56.46	196.77	135.41	110.55
KWMTBOMO16183	NP_001037201.2|juvenile hormone epoxide hydrolase precursor|0.0|936		2.615	1.38699	0.00144363	0.0309589	yes	up	37.32	34.93	32.12	37.21	68.69	54.44
KWMTBOMO02583	XP_004932349.1|sequestosome-1 isoform X2|0.0|1204		2.608	1.38315	1.4122e-07	1.73327e-05	yes	up	41.29	37.03	29.56	87.48	52.92	41.75
KWMTBOMO11812	NP_001073120.1|cytochrome c oxidase polypeptide IV|4e-129|369		2.608	1.38319	0.000631708	0.0163109	yes	up	169.69	139.49	128.96	166.34	380.38	180.38
KWMTBOMO06401	NP_001093279.1|H+ transporting ATP synthase subunit d|1e-126|362		2.597	1.37662	0.000260411	0.00860659	yes	up	116.99	95.91	87.05	122.6	260.64	110.02
KWMTBOMO07796	XP_028037630.1|uncharacterized protein LOC114248556|0.0|565		2.592	1.37432	0.000218455	0.00757335	yes	up	0.52	0.5	0.5	1.64	0.74	0.47
KWMTBOMO00782	XP_004933256.1|NADH dehydrogenase|2e-129|369		2.587	1.37111	1.57899e-05	0.00101004	yes	up	49.47	36.62	32.13	62.03	71.81	52.11
KWMTBOMO07247	NP_001093091.1|H+ transporting ATP synthase delta subunit|2e-111|322		2.541	1.3454	0.000170596	0.00641301	yes	up	76.34	70.23	57.68	87.42	152.95	81.87
KWMTBOMO01304	OIE61715.1|cytochrome C, partial|1e-74|225		2.54	1.345	0.000150139	0.0058533	yes	up	39.35	28.62	25.25	40.79	69.49	35.59
KWMTBOMO11192	NP_001182381.1|putative acetyl transferase|0.0|803		2.523	1.33492	2.55735e-07	2.9145e-05	yes	up	37.26	25.43	23.23	51.64	52.5	32.88
KWMTBOMO01118	NP_001040300.1|fumarylacetoacetase|0.0|884		2.52	1.33328	0.000277099	0.00889139	yes	up	13.7	11.75	9.5	16.27	18.63	16.98
KWMTBOMO01089	XP_004923967.1|phosphoglucomutase|0.0|1147		2.517	1.33189	2.56857e-09	4.71617e-07	yes	up	9.58	8.83	6.89	18.7	16.9	7.7
KWMTBOMO12900	XP_004932005.1|uncharacterized protein LOC101737035|2e-108|314		2.512	1.32862	0.000419321	0.0119815	yes	up	6.28	4.08	2.44	12.55	9.91	2.31
KWMTBOMO01281	XP_012550552.1|2-hydroxyphytanoyl-CoA lyase isoform X1|0.0|1182		2.508	1.32626	2.70133e-08	3.93878e-06	yes	up	32.4	21.27	18.33	43.81	44.11	25.46
KWMTBOMO10604	XP_004933618.1|sodium-independent sulfate anion transporter isoform X3|0.0|1060		2.507	1.32598	0.00192815	0.0376331	yes	up	0.95	0.99	0.4	1.58	1.34	0.89
KWMTBOMO10959	XP_004928289.1|leucine-rich repeat-containing protein 58|0.0|676		2.503	1.32357	0.000292938	0.00910495	yes	up	2.43	1.54	1.35	3.99	3.68	1.36
KWMTBOMO07803	XP_012547410.1|otopetrin-2|0.0|1444		2.498	1.32106	0.00255842	0.046802	yes	up	1.56	3.58	1.87	6.92	4.51	1.72
KWMTBOMO10114	XP_028027928.1|probable enoyl-CoA hydratase, mitochondrial|0.0|605		2.496	1.31939	7.58281e-05	0.00332671	yes	up	131.66	92.76	82.06	135.08	222.34	116.53
KWMTBOMO10496	XP_028033311.1|hydroxysteroid dehydrogenase-like protein 2 isoform X2|0.0|834		2.492	1.31736	0.000913119	0.0217112	yes	up	3.94	3.55	3.18	4.52	9.48	3.54
KWMTBOMO05959	WP_138154760.1|hypothetical protein|0.0|1880		2.491	1.3168	2.48888e-07	2.86945e-05	yes	up	158.51	170.66	113.72	292.66	333.35	151.73
KWMTBOMO11193	XP_012546519.1|3-ketoacyl-CoA thiolase, mitochondrial|0.0|811		2.482	1.31159	0.0011989	0.0270161	yes	up	77.64	48.88	41.45	58.49	126.16	77.06
KWMTBOMO02354	XP_012547052.1|very long-chain specific acyl-CoA dehydrogenase, mitochondrial|0.0|1271		2.477	1.30851	0.00112461	0.0255339	yes	up	11.12	11.82	11.54	16.01	18.09	17.33
KWMTBOMO13961	XP_028041767.1|uncharacterized protein LOC114251629|2e-79|238		2.463	1.30064	4.39663e-06	0.000345973	yes	up	53.93	47.45	41.88	81.15	91.33	52.65
KWMTBOMO04302	XP_004925171.1|UDP-xylose and UDP-N-acetylglucosamine transporter|0.0|686		2.435	1.28397	0.000184155	0.00673764	yes	up	6.87	5.88	3.54	12.95	11.66	3.26
KWMTBOMO03307	XP_012549547.1|malate dehydrogenase isoform X1|0.0|1338		2.422	1.27604	0.000248603	0.00835558	yes	up	1.57	1.48	1.04	2.25	2.33	1.63
KWMTBOMO01137	XP_028041022.1|X-ray repair cross-complementing protein 5-like|0.0|1449		2.415	1.27224	0.000269275	0.00872442	yes	up	0.88	0.67	0.58	1.5	1.27	0.66
KWMTBOMO13530	NP_001037084.1|Superoxide dismutase [Cu-Zn] 3L9E_A Chain A, Crystal Structures Of Holo And Cu-Deficient CuZNSOD FROM THE SILKWORM Bombyx Mori And The Implications In Amyotrophic Lateral Sclerosis 3L9E_B Chain B, Crystal Structures Of Holo And Cu-Deficient CuZNSOD FROM THE SILKWORM Bombyx Mori And The Implications In Amyotrophic Lateral Sclerosis 3L9E_C Chain C, Crystal Structures Of Holo And Cu-D…		2.409	1.26872	6.62916e-06	0.000490509	yes	up	78.01	67.87	43.47	127.63	88.72	72.31
KWMTBOMO02157	XP_004930937.1|cytochrome b5|8e-112|323		2.404	1.26561	0.001322	0.029193	yes	up	14.89	8.42	7.17	12.86	17.15	12.7
KWMTBOMO13386	XP_004924744.1|solute carrier family 46 member 3 isoform X1|0.0|1054		2.401	1.26348	1.59174e-05	0.00101167	yes	up	4.45	3.84	4.12	7.87	8.26	4.01
KWMTBOMO03317	XP_004930554.2|ATP synthase lipid-binding protein, mitochondrial|2e-86|257		2.383	1.25306	0.00146231	0.0310468	yes	up	502.12	395.32	373.52	437.03	805.51	526.01
KWMTBOMO00789	XP_004933259.1|cytochrome c oxidase subunit 7C, mitochondrial|5e-43|142		2.382	1.25197	0.00237948	0.0442284	yes	up	25.46	48.24	41.09	80.39	80.7	33.52
KWMTBOMO02269	XP_028037013.1|cytochrome b-c1 complex subunit Rieske, mitochondrial-like|0.0|557		2.373	1.24657	0.00146182	0.0310468	yes	up	82.81	49.47	50.76	69.9	101.55	81.19
KWMTBOMO04479	NP_001040456.1|NADH-ubiquinone oxidoreductase Fe-S protein 7|1e-155|438		2.37	1.24509	0.000355145	0.0106383	yes	up	46	37.2	36.27	52.64	70.36	50.93
KWMTBOMO12914	XP_012550775.1|cystinosin homolog isoform X3|0.0|868		2.368	1.24372	0.00125075	0.0278053	yes	up	2.76	2.8	1.56	3.68	6.14	1.53
KWMTBOMO14850	XP_028037522.1|ATP synthase subunit e, mitochondrial|1e-30|113		2.36	1.23894	5.35445e-06	0.00040838	yes	up	147.6	130.96	127.31	231.98	259.71	134.62
KWMTBOMO04520	NP_001093285.1|coiled-coil-helix-coiled-coil-helix domain-containing protein 2, mitochondrial-like|1e-97|286		2.351	1.23324	0.000386013	0.0111584	yes	up	443.66	183.05	165.97	427.91	560.17	195.73
KWMTBOMO13908	XP_028034042.1|transferrin|0.0|1414		2.346	1.22997	0.000670848	0.017055	yes	up	5.32	4.77	3.66	11.85	4.53	4.93
KWMTBOMO02480	XP_004932401.1|probable peroxisomal acyl-coenzyme A oxidase 1|0.0|1389		2.343	1.22853	0.00043746	0.0123573	yes	up	18.73	12.1	15.79	26.43	21.96	20.03
KWMTBOMO01414	XP_004931721.1|uncharacterized protein LOC101741264|0.0|844		2.336	1.22401	6.77938e-06	0.000497908	yes	up	12.75	6.71	6.32	15.42	15.1	8.03
KWMTBOMO15649	PCG78267.1|hypothetical protein B5V51_4689|4e-95|294		2.299	1.20079	0.000367031	0.0107349	yes	up	17.71	10.41	6.93	18.24	20.3	5.03
KWMTBOMO14288	AFO09967.1|IBP2|0.0|536		2.292	1.19689	0.000480425	0.0132686	yes	up	14.74	18.78	17.9	27.63	23.07	18.25
KWMTBOMO04875	XP_004922895.1|myophilin|3e-136|387		2.286	1.19269	0.00139726	0.0303147	yes	up	1591.18	995.44	972.68	1521.17	1612.38	1563.39
KWMTBOMO06454	NP_001040535.1|NADH-ubiquinone reductase|0.0|512		2.277	1.18733	3.58104e-05	0.00183969	yes	up	40.98	33.54	26.48	48.8	66.02	32.64
KWMTBOMO00655	XP_028026848.1|OCIA domain-containing protein 1 isoform X4|2e-176|493		2.276	1.18664	0.00190219	0.037347	yes	up	13.68	8.47	6.71	12.06	13.25	11.74
KWMTBOMO16120	XP_004926071.1|facilitated trehalose transporter Tret1|0.0|991		2.263	1.17801	9.62541e-05	0.0039765	yes	up	22.21	9.76	12.74	28.77	24.58	12.98
KWMTBOMO05196	XP_004931115.1|retinal dehydrogenase 1|0.0|993		2.261	1.17716	2.74269e-06	0.000228519	yes	up	99	74.23	62.27	123.84	154.1	69.82
KWMTBOMO04059	NP_001243981.1|UDP-glycosyltransferase UGT40B3 precursor|0.0|1043		2.261	1.1768	0.000270098	0.00872442	yes	up	7.39	9.2	7.1	19.31	15.74	4.82
KWMTBOMO04607	XP_021207619.1|uncharacterized protein LOC101746213|2e-52|169		2.256	1.17391	0.0018123	0.0360823	yes	up	11.69	15.43	9.27	23.8	22.57	9.48
KWMTBOMO12741	XP_012544916.1|lon protease homolog, mitochondrial isoform X2|0.0|1186		2.254	1.17255	0.000503185	0.0138586	yes	up	1.15	0.86	0.62	1.53	1.37	0.89
KWMTBOMO12935	NP_001040396.1|calcyphosphine isoform 2|8e-164|460		2.248	1.16843	0.000815598	0.0199179	yes	up	6.32	5.89	4.93	7.6	10.97	5.93
KWMTBOMO07557	XP_028027813.1|SID1 transmembrane family member 1-like isoform X4|8e-111|345		2.24	1.16321	0.000802207	0.0197858	yes	up	28.77	36.06	30.17	54.69	44.21	37.13
KWMTBOMO16197	NP_001040428.1|H+ transporting ATP synthase gamma subunit|0.0|609		2.229	1.15651	0.00160354	0.0329984	yes	up	117.5	94.01	90.82	112.55	177.83	119.04
KWMTBOMO04226	XP_004925372.1|putative inorganic phosphate cotransporter|0.0|965		2.21	1.14394	0.00146605	0.0310596	yes	up	15.56	17.95	15.3	23.86	22.76	20.29
KWMTBOMO09598	XP_004933732.1|NADH dehydrogenase|4e-75|226		2.208	1.14278	0.00111025	0.025306	yes	up	57.41	34.92	35.12	51.96	90.52	35.72
KWMTBOMO04740	XP_004923642.1|B-cell receptor-associated protein 31|9e-162|455		2.2	1.13747	7.12171e-06	0.000515415	yes	up	36.16	39.11	26.97	59.04	58.67	30.66
KWMTBOMO09360	NP_001037243.1|ribosomal protein L35A|4e-109|316		2.195	1.13416	0.00238205	0.0442284	yes	up	611.95	519.25	538.73	806.85	668.89	724.14
KWMTBOMO03349	XP_004930569.1|protein CREG1|0.0|506		2.192	1.13234	0.00142415	0.0306967	yes	up	56.73	29	19.43	72.63	59.8	18.57
KWMTBOMO09005	XP_004928475.1|multiple C2 and transmembrane domain-containing protein 1|0.0|1233		2.182	1.12588	0.000984902	0.0229233	yes	up	5.55	3.18	1.86	5.69	6.26	2.74
KWMTBOMO04707	XP_012546638.1|ankyrin repeat and zinc finger domain-containing protein 1|0.0|1425		2.178	1.12282	0.000220288	0.00758388	yes	up	3.3	3.16	2.78	4.88	4.79	3.21
KWMTBOMO11974	XP_004922580.1|NADH dehydrogenase|3e-102|298		2.174	1.12024	0.000208458	0.00735087	yes	up	75.26	59.23	46.35	78.61	112.53	55.52
KWMTBOMO03066	XP_004923905.1|uncharacterized protein LOC101743106 isoform X1|1e-44|147		2.169	1.11709	0.000364513	0.0107349	yes	up	78.88	69.83	61.54	101.76	113.36	69.44
KWMTBOMO12332	XP_004927327.1|NADH dehydrogenase|5e-67|205		2.164	1.11356	0.00219858	0.0417604	yes	up	79.94	71.04	57.3	73.2	127.73	66.43
KWMTBOMO06003	XP_021207329.1|sugar transporter SWEET1|2e-163|459		2.143	1.09971	4.0431e-05	0.00203983	yes	up	40.02	51.37	31.91	76.02	57.35	35.84
KWMTBOMO06082	XP_021204693.1|uncharacterized protein LOC101739385 isoform X1|0.0|658		2.138	1.09645	0.000878314	0.0211401	yes	up	23.03	21.07	17.94	31.52	26.23	23.97
KWMTBOMO03601	AGS17914.1|farnesoic acid O-methyltransferase|7e-106|307		2.136	1.09503	0.000193437	0.00700931	yes	up	689.06	445.91	345.28	695.98	681.81	514.09
KWMTBOMO02846	XP_012549229.1|solute carrier organic anion transporter family member 5A1|0.0|2046		2.127	1.08884	0.000654133	0.0166728	yes	up	2.03	1.15	1.07	2.25	1.9	1.41
KWMTBOMO01171	XP_004926308.1|mitochondrial carrier protein Rim2 isoform X1|0.0|763		2.111	1.07813	0.00149164	0.0315344	yes	up	3.92	3.56	2.65	4.48	4.79	6.1
KWMTBOMO05167	XP_012543999.1|trypsin delta/gamma-like protein CG30031|0.0|540		2.101	1.07105	0.00254289	0.0466041	yes	up	27.29	34.1	22.91	34.52	45.66	30.13
KWMTBOMO13525	XP_004927143.1|cytochrome c oxidase assembly protein COX15 homolog isoform X2|0.0|912		2.084	1.0591	0.000832477	0.0202801	yes	up	3.6	3.2	3.19	4.56	6.01	3.06
KWMTBOMO06494	XP_028029069.1|protein cueball isoform X2|0.0|889		2.079	1.0557	0.00191769	0.0375769	yes	up	2.58	1.23	1.2	2.3	2.84	1.24
KWMTBOMO12479	XP_004929622.1|tyrosine-protein phosphatase non-receptor type 9 isoform X2|0.0|1434		2.062	1.04376	0.000291464	0.00910495	yes	up	3.28	2.13	1.71	5.37	3.18	1.54
KWMTBOMO02431	NP_001040398.1|H+ transporting ATP synthase subunit g|2e-66|204		2.059	1.04196	0.00109788	0.0250817	yes	up	163.3	126.31	110.06	156.69	221.46	126.45
KWMTBOMO03096	XP_012543887.1|epidermal retinol dehydrogenase 2|0.0|573		2.053	1.03787	0.00140131	0.0303362	yes	up	12.67	12.43	8.32	14.15	21.8	8.79
KWMTBOMO06474	NP_001106230.1|cytochrome c1|0.0|644		2.048	1.03426	0.00236916	0.0442049	yes	up	71.19	61.3	56.7	71.11	103.59	65.32
KWMTBOMO01933	XP_004929291.1|probable NADH dehydrogenase|9e-74|223		2.045	1.03209	2.26566e-05	0.00129103	yes	up	23.48	15.54	15.79	34.12	26.87	18.09
KWMTBOMO03445	NP_001269148.1|putative proline-rich receptor-like protein kinase PERK11-like|1e-161|455		2.044	1.03166	0.000526131	0.014292	yes	up	233.18	210.88	170.18	352.83	226.41	212.21
KWMTBOMO12084	NP_001037102.1|ovary C/EBPg transcription factor|5e-71|216		2.037	1.0265	0.00240961	0.0444902	yes	up	4.86	5.32	4.2	9.11	6.73	3.96
KWMTBOMO08241	NP_001093304.1|pyruvate dehydrogenase|0.0|832		2.03	1.02176	0.00137957	0.0300624	yes	up	33.1	27.32	26.73	34.54	54.57	24.39
KWMTBOMO14686	XP_004926348.1|grpE protein homolog, mitochondrial|6e-160|450		2.02	1.01427	0.000868093	0.020993	yes	up	13.48	7.05	5.04	12.44	18.6	7.41
KWMTBOMO05069	XP_028030975.1|ATP synthase subunit beta, mitochondrial|0.0|1032		2.006	1.00453	0.00229257	0.0432145	yes	up	134.35	100.81	89.25	116.75	197.54	95.81
	#N/A
	#N/A
	#N/A
	#N/A
	#N/A
	#N/A
	#N/A
	#N/A
	#N/A
	#N/A
	#N/A
	#N/A
	#N/A
	#N/A
	#N/A
	#N/A
	#N/A
	#N/A
	#N/A
	#N/A
	#N/A
	#N/A
	#N/A
	#N/A
	#N/A
	#N/A
	#N/A
	#N/A
	#N/A
	#N/A
	#N/A
	#N/A
	#N/A
	#N/A
	#N/A
	#N/A
	#N/A
	#N/A
	#N/A
	#N/A
	#N/A
	#N/A
	#N/A
	#N/A
	#N/A
	#N/A
	#N/A
	#N/A
	#N/A
	#N/A
	#N/A
	#N/A
	#N/A
	#N/A
	#N/A
	#N/A
	#N/A
	#N/A
	#N/A
	#N/A
	#N/A
	#N/A
	#N/A
	#N/A
	#N/A
	#N/A
	#N/A
	#N/A
	#N/A
	#N/A
	#N/A
	#N/A
	#N/A
	#N/A
	#N/A
	#N/A
	#N/A
	#N/A
	#N/A
	#N/A
	#N/A
	#N/A
	#N/A
	#N/A
	#N/A
	#N/A
	#N/A
	#N/A
	#N/A
	#N/A
	#N/A
	#N/A
	#N/A
	#N/A
	#N/A
	#N/A
	#N/A
	#N/A
	#N/A
	#N/A
	#N/A
	#N/A
	#N/A
	#N/A
	#N/A
	#N/A
	#N/A
	#N/A
	#N/A
	#N/A
	#N/A
	#N/A
	#N/A
	#N/A
	#N/A
	#N/A
	#N/A
	#N/A
	#N/A
	#N/A
	#N/A
	#N/A
	#N/A
	#N/A
	#N/A
	#N/A
	#N/A
	#N/A
	#N/A
	#N/A
	#N/A
	#N/A
	#N/A
	#N/A
	#N/A
	#N/A
	#N/A
	#N/A
	#N/A
	#N/A
	#N/A
	#N/A
	#N/A
	#N/A
	#N/A
	#N/A
	#N/A
	#N/A
	#N/A
	#N/A
	#N/A
	#N/A
	#N/A
	#N/A
	#N/A
	#N/A
	#N/A
	#N/A
	#N/A
	#N/A
	#N/A
	#N/A
	#N/A
	#N/A
	#N/A
	#N/A
	#N/A
	#N/A
	#N/A
	#N/A
	#N/A
	#N/A
	#N/A
	#N/A
	#N/A
	#N/A
	#N/A
	#N/A
	#N/A
	#N/A
	#N/A
	#N/A
	#N/A
	#N/A
	#N/A
	#N/A
	#N/A
	#N/A
	#N/A
	#N/A
	#N/A
	#N/A
	#N/A
	#N/A
	#N/A
	#N/A
	#N/A
	#N/A
	#N/A
	#N/A
	#N/A
	#N/A
	#N/A
	#N/A
	#N/A
	#N/A
	#N/A
	#N/A
	#N/A
	#N/A
	#N/A
	#N/A
	#N/A
	#N/A
	#N/A
	#N/A
	#N/A
	#N/A
	#N/A
	#N/A
	#N/A
	#N/A
	#N/A
	#N/A
	#N/A
	#N/A
	#N/A
	#N/A
	#N/A
	#N/A
	#N/A
	#N/A
	#N/A
	#N/A
	#N/A
	#N/A
	#N/A
	#N/A
	#N/A
	#N/A
	#N/A
	#N/A
	#N/A
	#N/A
	#N/A
	#N/A
	#N/A
	#N/A
	#N/A
	#N/A
	#N/A
	#N/A
	#N/A
	#N/A
	#N/A
	#N/A
	#N/A
	#N/A
	#N/A
	#N/A
	#N/A
	#N/A
	#N/A
	#N/A
	#N/A
	#N/A
	#N/A
	#N/A
	#N/A
	#N/A
	#N/A
	#N/A
	#N/A
	#N/A
	#N/A
	#N/A
	#N/A
	#N/A
	#N/A
	#N/A
	#N/A
	#N/A
	#N/A
	#N/A
	#N/A
	#N/A
	#N/A
	#N/A
	#N/A
	#N/A
	#N/A
	#N/A
	#N/A
	#N/A
	#N/A
	#N/A
	#N/A
	#N/A
	#N/A
	#N/A
	#N/A
	#N/A
	#N/A
	#N/A
	#N/A
	#N/A
	#N/A
	#N/A
	#N/A
	#N/A
	#N/A
	#N/A
	#N/A
	#N/A
	#N/A
	#N/A
	#N/A
	#N/A
	#N/A
	#N/A
	#N/A
	#N/A
	#N/A
	#N/A
	#N/A
	#N/A
	#N/A
	#N/A
	#N/A
	#N/A
	#N/A
	#N/A
	#N/A
	#N/A
	#N/A
	#N/A
	#N/A
	#N/A
	#N/A
	#N/A
	#N/A
	#N/A
	#N/A
	#N/A
	#N/A
	#N/A
	#N/A
	#N/A
	#N/A
	#N/A
	#N/A
	#N/A
	#N/A
	#N/A
	#N/A
	#N/A
	#N/A
	#N/A
	#N/A
	#N/A
	#N/A
	#N/A
	#N/A
	#N/A
	#N/A
	#N/A
	#N/A
	#N/A
	#N/A
	#N/A
	#N/A
	#N/A
	#N/A
	#N/A
	#N/A
	#N/A
	#N/A
	#N/A
	#N/A
	#N/A
	#N/A
	#N/A
	#N/A
	#N/A
	#N/A
	#N/A
	#N/A
	#N/A
	#N/A
	#N/A
	#N/A
	#N/A
	#N/A
	#N/A
	#N/A
	#N/A
	#N/A
	#N/A
	#N/A
	#N/A
	#N/A
	#N/A
	#N/A
	#N/A
	#N/A
	#N/A
	#N/A
	#N/A
	#N/A
	#N/A
	#N/A
	#N/A
	#N/A
	#N/A
	#N/A
	#N/A
	#N/A
	#N/A
	#N/A
	#N/A
	#N/A
	#N/A
	#N/A
	#N/A
	#N/A
	#N/A
	#N/A
	#N/A
	#N/A
	#N/A
	#N/A
	#N/A
	#N/A
	#N/A
	#N/A
	#N/A
	#N/A
	#N/A
	#N/A
	#N/A
	#N/A
	#N/A
	#N/A
	#N/A
	#N/A
	#N/A
	#N/A
	#N/A
	#N/A
	#N/A
	#N/A
	#N/A
	#N/A
	#N/A
	#N/A
	#N/A
	#N/A
	#N/A
	#N/A
	#N/A
	#N/A
	#N/A
	#N/A
	#N/A
	#N/A
	#N/A
	#N/A
	#N/A
	#N/A
	#N/A
	#N/A
	#N/A
	#N/A
	#N/A
	#N/A
	#N/A
	#N/A
	#N/A
	#N/A
	#N/A
	#N/A
	#N/A
	#N/A
	#N/A
	#N/A
	#N/A
	#N/A
	#N/A
	#N/A
	#N/A
	#N/A
	#N/A
	#N/A
	#N/A
	#N/A
	#N/A
	#N/A
	#N/A
	#N/A
	#N/A
	#N/A
	#N/A
	#N/A
	#N/A
	#N/A
	#N/A
	#N/A
	#N/A
	#N/A
	#N/A
	#N/A
	#N/A
	#N/A
	#N/A
	#N/A
	#N/A
	#N/A
	#N/A
	#N/A
	#N/A
	#N/A
	#N/A
	#N/A
	#N/A
	#N/A
	#N/A
	#N/A
	#N/A
	#N/A
	#N/A
	#N/A
	#N/A
	#N/A
	#N/A
	#N/A
	#N/A
	#N/A
	#N/A
	#N/A
	#N/A
	#N/A
	#N/A
	#N/A
	#N/A
	#N/A
	#N/A
	#N/A
	#N/A
	#N/A
	#N/A
	#N/A
	#N/A
	#N/A
	#N/A
	#N/A
	#N/A
	#N/A
	#N/A
	#N/A
	#N/A
	#N/A
	#N/A
	#N/A
	#N/A
	#N/A
	#N/A
	#N/A
	#N/A
	#N/A
	#N/A
	#N/A
	#N/A
	#N/A
	#N/A
	#N/A
	#N/A
	#N/A
	#N/A
	#N/A
	#N/A
	#N/A
	#N/A
	#N/A
	#N/A
	#N/A
	#N/A
	#N/A
	#N/A
	#N/A
	#N/A
	#N/A
	#N/A
	#N/A
	#N/A
	#N/A
	#N/A
	#N/A
	#N/A
	#N/A
	#N/A
	#N/A
	#N/A
	#N/A
	#N/A
	#N/A
	#N/A
	#N/A
	#N/A
	#N/A
	#N/A
	#N/A
	#N/A
	#N/A
	#N/A
	#N/A
	#N/A
	#N/A
	#N/A
	#N/A
	#N/A
	#N/A
	#N/A
	#N/A
	#N/A
	#N/A
	#N/A
	#N/A
	#N/A
	#N/A
	#N/A
	#N/A
	#N/A
	#N/A
	#N/A
	#N/A
	#N/A
	#N/A
	#N/A
	#N/A
	#N/A
	#N/A
	#N/A
	#N/A
	#N/A
	#N/A
	#N/A
	#N/A
	#N/A
	#N/A
	#N/A
	#N/A
	#N/A
	#N/A
	#N/A
	#N/A
	#N/A
	#N/A
	#N/A
	#N/A
	#N/A
	#N/A
	#N/A
	#N/A
	#N/A
	#N/A
	#N/A
	#N/A
	#N/A
	#N/A
	#N/A
	#N/A
	#N/A
	#N/A
	#N/A
	#N/A
	#N/A
	#N/A
	#N/A
	#N/A
	#N/A
	#N/A
	#N/A
	#N/A
	#N/A
	#N/A
	#N/A
	#N/A
	#N/A
	#N/A
	#N/A
	#N/A
	#N/A
	#N/A
	#N/A
	#N/A
	#N/A
	#N/A
	#N/A
	#N/A
	#N/A
	#N/A
	#N/A
	#N/A
	#N/A
	#N/A
	#N/A
	#N/A
	#N/A
	#N/A
	#N/A
	#N/A
	#N/A
	#N/A
	#N/A
	#N/A
	#N/A
	#N/A
	#N/A
	#N/A
	#N/A
	#N/A
	#N/A
	#N/A
	#N/A
	#N/A
	#N/A
	#N/A
	#N/A
	#N/A
	#N/A
	#N/A
	#N/A
	#N/A
	#N/A
	#N/A
	#N/A
	#N/A
	#N/A
	#N/A
	#N/A
	#N/A
	#N/A
	#N/A
	#N/A
	#N/A
	#N/A
	#N/A
	#N/A
	#N/A
	#N/A
	#N/A
	#N/A
	#N/A
	#N/A
	#N/A
	#N/A
	#N/A
	#N/A
	#N/A
	#N/A
	#N/A
	#N/A
	#N/A
	#N/A
	#N/A
	#N/A
	#N/A
	#N/A
	#N/A
	#N/A
	#N/A
	#N/A
	#N/A
	#N/A
	#N/A
	#N/A
	#N/A
	#N/A
	#N/A
	#N/A
	#N/A
	#N/A
	#N/A
	#N/A
	#N/A
	#N/A
	#N/A
	#N/A
	#N/A
	#N/A
	#N/A
	#N/A
	#N/A
	#N/A
	#N/A
	#N/A
	#N/A
	#N/A
	#N/A
	#N/A
	#N/A
	#N/A
	#N/A
	#N/A
	#N/A
	#N/A
	#N/A
	#N/A
	#N/A
	#N/A
	#N/A
	#N/A
	#N/A
	#N/A
	#N/A
	#N/A
	#N/A
	#N/A
	#N/A
	#N/A
	#N/A
	#N/A
	#N/A
	#N/A
	#N/A
	#N/A
	#N/A
	#N/A
	#N/A
	#N/A
	#N/A
	#N/A
	#N/A
	#N/A
	#N/A
	#N/A
	#N/A
	#N/A
	#N/A
	#N/A
	#N/A
	#N/A
	#N/A
	#N/A
	#N/A
	#N/A
	#N/A
	#N/A
	#N/A
	#N/A
	#N/A
	#N/A
	#N/A
	#N/A
	#N/A
	#N/A
	#N/A
	#N/A
	#N/A
	#N/A
	#N/A
	#N/A
	#N/A
	#N/A
	#N/A
	#N/A
	#N/A
	#N/A
	#N/A
	#N/A
	#N/A
	#N/A
	#N/A
	#N/A
	#N/A
	#N/A
	#N/A
	#N/A
	#N/A
	#N/A
	#N/A
	#N/A
	#N/A
	#N/A
	#N/A
	#N/A
	#N/A
	#N/A
	#N/A
	#N/A
	#N/A
	#N/A
	#N/A
	#N/A
	#N/A
	#N/A
	#N/A
	#N/A
	#N/A
	#N/A
	#N/A
	#N/A
	#N/A
	#N/A
	#N/A
	#N/A
	#N/A
	#N/A
	#N/A
	#N/A
	#N/A
	#N/A
	#N/A
	#N/A
	#N/A
	#N/A
	#N/A
	#N/A
	#N/A
	#N/A
	#N/A
	#N/A
	#N/A
	#N/A
	#N/A
	#N/A
	#N/A
	#N/A
	#N/A
	#N/A
	#N/A
	#N/A
	#N/A
	#N/A
	#N/A
	#N/A
	#N/A
	#N/A
	#N/A
	#N/A
	#N/A
	#N/A
	#N/A
	#N/A
	#N/A
	#N/A
	#N/A
	#N/A
	#N/A
	#N/A
	#N/A
	#N/A
	#N/A
	#N/A
	#N/A
	#N/A
	#N/A
	#N/A
	#N/A
	#N/A
	#N/A
	#N/A
	#N/A
	#N/A
	#N/A
	#N/A
	#N/A
	#N/A
	#N/A
	#N/A
	#N/A
	#N/A
	#N/A
	#N/A
	#N/A
	#N/A
	#N/A
	#N/A
	#N/A
	#N/A
	#N/A
	#N/A
	#N/A
	#N/A
	#N/A
	#N/A
	#N/A
	#N/A
	#N/A
	#N/A
	#N/A
	#N/A
	#N/A
	#N/A
	#N/A
	#N/A
	#N/A
	#N/A
	#N/A
	#N/A
	#N/A
	#N/A
	#N/A
	#N/A
	#N/A
	#N/A
	#N/A
	#N/A
	#N/A
	#N/A
	#N/A
	#N/A
	#N/A
	#N/A
	#N/A
	#N/A
	#N/A
	#N/A
	#N/A
	#N/A
	#N/A
	#N/A
	#N/A
	#N/A
	#N/A
	#N/A
	#N/A
	#N/A
	#N/A
	#N/A
	#N/A
	#N/A
	#N/A
	#N/A
	#N/A
	#N/A
	#N/A
	#N/A
	#N/A
	#N/A
	#N/A
	#N/A
	#N/A
	#N/A
	#N/A
	#N/A
	#N/A
	#N/A
	#N/A
	#N/A
	#N/A
	#N/A
	#N/A
	#N/A
	#N/A
	#N/A
	#N/A
	#N/A
	#N/A
	#N/A
	#N/A
	#N/A
	#N/A
	#N/A
	#N/A
	#N/A
	#N/A
	#N/A
	#N/A
	#N/A
	#N/A
	#N/A
	#N/A
	#N/A
	#N/A
	#N/A
	#N/A
	#N/A
	#N/A
	#N/A
	#N/A
	#N/A
	#N/A
	#N/A
	#N/A
	#N/A
	#N/A
	#N/A
	#N/A
	#N/A
	#N/A
	#N/A
	#N/A
	#N/A
	#N/A
	#N/A
	#N/A
	#N/A
	#N/A
	#N/A
	#N/A
	#N/A
	#N/A
	#N/A
	#N/A
	#N/A
	#N/A
	#N/A
	#N/A
	#N/A
	#N/A
	#N/A
	#N/A
	#N/A
	#N/A
	#N/A
	#N/A
	#N/A
	#N/A
	#N/A
	#N/A
	#N/A
	#N/A
	#N/A
	#N/A
	#N/A
	#N/A
	#N/A
	#N/A
	#N/A
	#N/A
	#N/A
	#N/A
	#N/A
	#N/A
	#N/A
	#N/A
	#N/A
	#N/A
	#N/A
	#N/A
	#N/A
	#N/A
	#N/A
	#N/A
	#N/A
	#N/A
	#N/A
	#N/A
	#N/A
	#N/A
	#N/A
	#N/A
	#N/A
	#N/A
	#N/A
	#N/A
	#N/A
	#N/A
	#N/A
	#N/A
	#N/A
	#N/A
	#N/A
	#N/A
	#N/A
	#N/A
	#N/A
	#N/A
	#N/A
	#N/A
	#N/A
	#N/A
	#N/A
	#N/A
	#N/A
	#N/A
	#N/A
	#N/A
	#N/A
	#N/A
	#N/A
	#N/A
	#N/A
	#N/A
	#N/A
	#N/A
	#N/A
	#N/A
	#N/A
	#N/A
	#N/A
	#N/A
	#N/A
	#N/A
	#N/A
	#N/A
	#N/A
	#N/A
	#N/A
	#N/A
	#N/A
	#N/A
	#N/A
	#N/A
	#N/A
	#N/A
	#N/A
	#N/A
	#N/A
	#N/A
	#N/A
	#N/A
	#N/A
	#N/A
	#N/A
	#N/A
	#N/A
	#N/A
	#N/A
	#N/A
	#N/A
	#N/A
	#N/A
	#N/A
	#N/A
	#N/A
	#N/A
	#N/A
	#N/A
	#N/A
	#N/A
	#N/A
	#N/A
	#N/A
	#N/A
	#N/A
	#N/A
	#N/A
	#N/A
	#N/A
	#N/A
	#N/A
	#N/A
	#N/A
	#N/A
	#N/A
	#N/A
	#N/A
	#N/A
	#N/A
	#N/A
	#N/A
	#N/A
	#N/A
	#N/A
	#N/A
	#N/A
	#N/A
	#N/A
	#N/A
	#N/A
	#N/A
	#N/A
	#N/A
	#N/A
	#N/A
	#N/A
	#N/A
	#N/A
	#N/A
	#N/A
	#N/A
	#N/A
	#N/A
	#N/A
	#N/A
	#N/A
	#N/A
	#N/A
	#N/A
	#N/A
	#N/A
	#N/A
	#N/A
	#N/A
	#N/A
	#N/A
	#N/A
	#N/A
	#N/A
	#N/A
	#N/A
	#N/A
	#N/A
	#N/A
	#N/A
	#N/A
	#N/A
	#N/A
	#N/A
	#N/A
	#N/A
	#N/A
	#N/A
	#N/A
	#N/A
	#N/A
	#N/A
	#N/A
	#N/A
	#N/A
	#N/A
	#N/A
	#N/A
	#N/A
	#N/A
	#N/A
	#N/A
	#N/A
	#N/A
	#N/A
	#N/A
	#N/A
	#N/A
	#N/A
	#N/A
	#N/A
	#N/A
	#N/A
	#N/A
	#N/A
	#N/A
	#N/A
	#N/A
	#N/A
	#N/A
	#N/A
	#N/A
	#N/A
	#N/A
	#N/A
	#N/A
	#N/A
	#N/A
	#N/A
	#N/A
	#N/A
	#N/A
	#N/A
	#N/A
	#N/A
	#N/A
	#N/A
	#N/A
	#N/A
	#N/A
	#N/A
	#N/A
	#N/A
	#N/A
	#N/A
	#N/A
	#N/A
	#N/A
	#N/A
	#N/A
	#N/A
	#N/A
	#N/A
	#N/A
	#N/A
	#N/A
	#N/A
	#N/A
	#N/A
	#N/A
	#N/A
	#N/A
	#N/A
	#N/A
	#N/A
	#N/A
	#N/A
	#N/A
	#N/A
	#N/A
	#N/A
	#N/A
	#N/A
	#N/A
	#N/A
	#N/A
	#N/A
	#N/A
	#N/A
	#N/A
	#N/A
	#N/A
	#N/A
	#N/A
	#N/A
	#N/A
	#N/A
	#N/A
	#N/A
	#N/A
	#N/A
	#N/A
	#N/A
	#N/A
	#N/A
	#N/A
	#N/A
	#N/A
	#N/A
	#N/A
	#N/A
	#N/A
	#N/A
	#N/A
	#N/A
	#N/A
	#N/A
	#N/A
	#N/A
	#N/A
	#N/A
	#N/A
	#N/A
	#N/A
	#N/A
	#N/A
	#N/A
	#N/A
	#N/A
	#N/A
	#N/A
	#N/A
	#N/A
	#N/A
	#N/A
	#N/A
	#N/A
	#N/A
	#N/A
	#N/A
	#N/A
	#N/A
	#N/A
	#N/A
	#N/A
	#N/A
	#N/A
	#N/A
	#N/A
	#N/A
	#N/A
	#N/A
	#N/A
	#N/A
	#N/A
	#N/A
	#N/A
	#N/A
	#N/A
	#N/A
	#N/A
	#N/A
	#N/A
	#N/A
	#N/A
	#N/A
	#N/A
	#N/A
	#N/A
	#N/A
	#N/A
	#N/A
	#N/A
	#N/A
	#N/A
	#N/A
	#N/A
	#N/A
	#N/A
	#N/A
	#N/A
	#N/A
	#N/A
	#N/A
	#N/A
	#N/A
	#N/A
	#N/A
	#N/A
	#N/A
	#N/A
	#N/A
	#N/A
	#N/A
	#N/A
	#N/A
	#N/A
	#N/A
	#N/A
	#N/A
	#N/A
	#N/A
	#N/A
	#N/A
	#N/A
	#N/A
	#N/A
	#N/A
	#N/A
	#N/A
	#N/A
	#N/A
	#N/A
	#N/A
	#N/A
	#N/A
	#N/A
	#N/A
	#N/A
	#N/A
	#N/A
	#N/A
	#N/A
	#N/A
	#N/A
	#N/A
	#N/A
	#N/A
	#N/A
	#N/A
	#N/A
	#N/A
	#N/A
	#N/A
	#N/A
	#N/A
	#N/A
	#N/A
	#N/A
	#N/A
	#N/A
	#N/A
	#N/A
	#N/A
	#N/A
	#N/A
	#N/A
	#N/A
	#N/A
	#N/A
	#N/A
	#N/A
	#N/A
	#N/A
	#N/A
	#N/A
	#N/A
	#N/A
	#N/A
	#N/A
	#N/A
	#N/A
	#N/A
	#N/A
	#N/A
	#N/A
	#N/A
	#N/A
	#N/A
	#N/A
	#N/A
	#N/A
	#N/A
	#N/A
	#N/A
	#N/A
	#N/A
	#N/A
	#N/A
	#N/A
	#N/A
	#N/A
	#N/A
	#N/A
	#N/A
	#N/A
	#N/A
	#N/A
	#N/A
	#N/A
	#N/A
	#N/A
	#N/A
	#N/A
	#N/A
	#N/A
	#N/A
	#N/A
	#N/A
	#N/A
	#N/A
	#N/A
	#N/A
	#N/A
	#N/A
	#N/A
	#N/A
	#N/A
	#N/A
	#N/A
	#N/A
	#N/A
	#N/A
	#N/A
	#N/A
	#N/A
	#N/A
	#N/A
	#N/A
	#N/A
	#N/A
	#N/A
	#N/A
	#N/A
	#N/A
	#N/A
	#N/A
	#N/A
	#N/A
	#N/A
	#N/A
	#N/A
	#N/A
	#N/A
	#N/A
	#N/A
	#N/A
	#N/A
	#N/A
	#N/A
	#N/A
	#N/A
	#N/A
	#N/A
	#N/A
	#N/A
	#N/A
	#N/A
	#N/A
	#N/A
	#N/A
	#N/A
	#N/A
	#N/A
	#N/A
	#N/A
	#N/A
	#N/A
	#N/A
	#N/A
	#N/A
	#N/A
	#N/A
	#N/A
	#N/A
	#N/A
	#N/A
	#N/A
	#N/A
	#N/A
	#N/A
	#N/A
	#N/A
	#N/A
	#N/A
	#N/A
	#N/A
	#N/A
	#N/A
	#N/A
	#N/A
	#N/A
	#N/A
	#N/A
	#N/A
	#N/A
	#N/A
	#N/A
	#N/A
	#N/A
	#N/A
	#N/A
	#N/A
	#N/A
	#N/A
	#N/A
	#N/A
	#N/A
	#N/A
	#N/A
	#N/A
	#N/A
	#N/A
	#N/A
	#N/A
	#N/A
[truncated: 14,883 more rows]

## Sheet: S6
Metabolite	P_value	FDR	VIP_pred_OPLS-DA	VIP_PLS-DA	FC(A/M)	Log2FC(A/M)	Significant	Regulate	KEGG Compound ID	KEGG Compound First Category	KEGG Compound Second Category	KEGG Pathway ID	KEGG Pathway Description	KEGG Pathway First Category	KEGG Pathway Second Category	Library ID	HMDB Superclass	HMDB Class	HMDB Subclass	CAS ID	M/Z	Retention time	Adducts	Formula	Fragmentation Score	Theoretical Fragmentation Score	Metab ID	ID	Mode	RSD	Mass Error	AFB1	AFB2	AFB3	AFB4	AFB5	AFB6	MFB1	MFB2	MFB3	MFB4	MFB5	MFB6	a_mean	a_SD	m_mean	m_SD
Caffeoylputrescine	1.383e-09	5.198e-07	3.3501	3.1765	1.9652	0.9747	yes	up	C03002	-	-	-	-	-	-	HMDB0029876	Benzenoids	Phenols	Benzenediols	-	251.139	2.9788	M+H	C13H18N2O3	66.1	-	metab_1467	pos_1506	pos			5.8423	5.4579	5.4432	5.8373	5.8309	5.4376	2.9907	2.7218	2.7521	2.8594	2.608	3.2919
PC(18:3(6Z,9Z,12Z)/18:3(6Z,9Z,12Z))	1.965e-09	7.233e-07	3.2807	3.1666	0.5741	-0.8006	yes	down	-	-	-	-	-	-	-	HMDB0008172;LMGP01011654	Lipids and lipid-like molecules	Glycerophospholipids	Glycerophosphocholines	324054-21-9	812.502	7.588	M+Cl	C44H76NO8P	-	92.1	metab_7146	neg_2462	neg			3.8952	4.0302	3.1474	3.8277	4.0947	3.8898	6.6225	6.6604	6.5839	6.6961	6.6497	6.6476
2-Oxo-5-methylthiopentanoic acid	4.744e-06	0.0001448	3.1297	3.139	1.8008	0.8486	yes	up	C17211	-	-	map01210	2-Oxocarboxylic acid metabolism	Metabolism	Global and overview maps	-	-	-	-	-	180.069	0.7761	M+H, M+NH4	C6H10O3S	50.8	-	metab_825	pos_834	pos			5.7928	5.6081	5.6077	5.7453	5.8236	5.5865	2.399	2.9155	4.069	3.9472	2.6245	3.0171
Reduced haloperidol	7.962e-06	0.0002423	3.0151	2.8743	1.9766	0.983	yes	up	-	-	-	-	-	-	-	HMDB0060903	Organoheterocyclic compounds	Piperidines	Phenylpiperidines	-	398.132	6.4041	M+Na-2H	C21H25ClFNO2	-	45.1	metab_6997	neg_2291	neg			4.9461	5.0516	5.3138	5.2106	4.8339	5.0183	2.8989	1.5985	1.7101	3.2112	2.971	2.9786
Stearidonic Acid methyl ester	9.077e-07	3.89e-05	2.9302	2.8864	1.733	0.7933	yes	up	-	-	-	-	-	-	-	-	-	-	-	-	291.231	6.0237	M+H	C19H30O2	53.7	-	metab_1652	pos_1698	pos			5.4795	5.2312	4.7878	5.0894	5.5097	5.1816	2.7239	2.7751	3.7956	3.2384	2.7297	2.7856
GPEtn(18:3/18:3)	2.606e-10	1.801e-07	2.9286	2.8179	0.6855	-0.5448	yes	down	-	-	-	-	-	-	-	HMDB0009161;HMDB0009127;HMDB0009128;HMDB0009160	Lipids and lipid-like molecules	Glycerophospholipids	Glycerophosphoethanolamines	-	734.477	6.2717	M-H	C41H70NO8P	90.4	-	metab_8096	neg_3461	neg			5.1895	4.9893	4.8032	4.7602	5.122	4.8181	7.0653	7.212	7.2541	7.443	7.105	7.222
5-Ethyl-2,3-dimethylpyrazine	6.499e-05	0.001061	2.6048	2.4308	1.5927	0.6715	yes	up	-	-	-	-	-	-	-	HMDB0029727	Organoheterocyclic compounds	Diazines	Pyrazines	15707-34-3	154.134	0.4541	M+NH4	C8H12N2	-	66.3	metab_4587	pos_4929	pos			4.9247	4.9807	5.0811	5.1239	4.9743	4.9723	3.3441	3.8016	2.1823	2.3658	3.5269	3.649
LysoPC(18:3(6Z,9Z,12Z))	1.067e-08	1.945e-06	2.6008	2.5798	0.646	-0.6304	yes	down	C04230	Lipids	Phospholipids	map00564;map05231	Glycerophospholipid metabolism; Choline metabolism in cancer	Metabolism;Human Diseases	Lipid metabolism;Cancer: overview	HMDB0010387	Lipids and lipid-like molecules	Glycerophospholipids	Glycerophosphocholines	-	552.287	6.7749	M+Cl	C26H48NO7P	-	94.7	metab_7991	neg_3334	neg			3.2582	3.2757	3.2732	3.2302	3.2524	3.3692	5.296	5.0667	4.9964	4.6189	5.3153	5.1328
2-Palmitoylglycerophosphocholine	2.063e-08	2.307e-06	2.5674	2.4161	1.3376	0.4196	yes	up	-	-	-	-	-	-	-	HMDB0240262	Lipids and lipid-like molecules	Glycerophospholipids	Glycerophosphocholines	-	1015.67	6.1123	2M+Na	C24H51NO7P+	-	67	metab_3456	pos_3759	pos			6.318	6.3059	6.6951	6.7282	6.3513	6.3004	4.9358	4.7543	4.7276	4.8351	5.0426	4.6393
6-Succinoaminopurine	3.768e-06	0.000123	2.4296	2.2675	1.3649	0.4488	yes	up	-	-	-	-	-	-	-	HMDB0013204	Organoheterocyclic compounds	Imidazopyrimidines	Purines and purine derivatives	-	236.079	0.584	M+H	C9H9N5O3	-	43.3	metab_4326	pos_4658	pos			5.6498	5.7096	5.9795	5.8444	5.6257	5.7087	4.4801	4.4524	3.6581	3.7656	4.4402	4.4944
GPEtn(14:0/22:6)	1.583e-07	9.457e-06	2.3553	2.2085	0.8172	-0.2912	yes	down	C00350	Lipids	Phospholipids	map01100;map00564;map00563;map04136;map05167;map05130;map04723;map04140	Metabolic pathways; Glycerophospholipid metabolism; Glycosylphosphatidylinositol (GPI)-anchor biosynthesis; Autophagy - other; Kaposi sarcoma-associated herpesvirus infection; Pathogenic Escherichia coli infection; Retrograde endocannabinoid signaling; Autophagy - animal	Metabolism;Metabolism;Metabolism;Cellular Processes;Human Diseases;Human Diseases;Organismal Systems;Cellular Processes	Global and overview maps;Lipid metabolism;Glycan biosynthesis and metabolism;Transport and catabolism;Infectious disease: viral;Infectious disease: bacterial;Nervous system;Transport and catabolism	HMDB0008847	Lipids and lipid-like molecules	Glycerophospholipids	Glycerophosphoethanolamines	-	736.49	6.6323	M+H, M+Na	C41H70NO8P	96.2	-	metab_480	pos_486	pos			6.411	6.2835	5.8808	5.8251	6.3456	6.2792	7.4635	7.5562	7.5545	7.6909	7.4816	7.5591
Lysinoalanine	1.128e-07	7.366e-06	2.3478	2.2026	1.3213	0.402	yes	up	-	-	-	-	-	-	-	HMDB0029447	Organic acids and derivatives	Carboxylic acids and derivatives	Amino acids, peptides, and analogues	18810-04-3	198.124	0.4609	M+H-2H2O	C9H19N3O4	-	59	metab_4571	pos_4913	pos			5.6569	5.7102	5.8135	5.8253	5.666	5.6762	4.4341	4.5128	3.9763	4.0837	4.4009	4.5879
PC(18:3(9Z,12Z,15Z)/20:0)	7.395e-06	0.0001988	2.3135	2.1944	0.7887	-0.3425	yes	down	-	-	-	-	-	-	-	LMGP01011688;HMDB0008208	Lipids and lipid-like molecules	Glycerophospholipids	Glycerophosphocholines	-	812.615	8.2914	M+H	C46H86NO8P	-	70	metab_2689	pos_2862	pos			5.5965	5.2614	5.2839	4.7039	4.6645	5.1581	6.5264	6.659	6.337	6.2369	6.4977	6.6231
PC(18:2(9Z,12Z)/18:4(6Z,9Z,12Z,15Z))	1.47e-09	5.198e-07	2.2541	2.1828	0.8621	-0.2141	yes	down	-	-	-	-	-	-	-	LMGP01011627;HMDB0008142	Lipids and lipid-like molecules	Glycerophospholipids	Glycerophosphocholines	-	778.538	7.6055	M+H	C44H76NO8P	-	92.2	metab_2865	pos_3060	pos			7.9366	7.8901	7.6732	7.8246	7.8621	7.8791	9.1991	9.1399	8.9134	9.0002	9.1973	9.1418
N-Alpha-acetyllysine	3.699e-05	0.0006794	2.2034	2.0625	1.3077	0.387	yes	up	C12989	-	-	-	-	-	-	HMDB0000446	Organic acids and derivatives	Carboxylic acids and derivatives	Amino acids, peptides, and analogues	-	189.123	0.6938	M+H	C8H16N2O3	-	34.5	metab_1221	pos_1248	pos			5.5316	5.6353	5.7097	5.687	5.5539	5.6201	4.3979	4.6542	4.2199	3.4339	4.4261	4.6706
GPEtn(16:1/18:3)	0.0001424	0.002063	2.1625	1.9932	0.7696	-0.3778	yes	down	-	-	-	-	-	-	-	HMDB0011345;HMDB0011344;HMDB0008962;HMDB0008963	Lipids and lipid-like molecules	Glycerophospholipids	Glycerophosphoethanolamines	-	710.477	6.754	M-H	C39H70NO8P	31.8	-	metab_7996	neg_3340	neg			4.8922	4.5443	3.9614	3.596	4.8735	4.5701	5.5279	5.7784	5.737	5.9523	5.5673	5.7889
PC(16:1(9Z)/2:0)	4.332e-08	3.829e-06	2.1546	2.0143	1.2484	0.3201	yes	up	-	-	-	-	-	-	-	LMGP01010693	-	-	-	-	536.335	5.935	M+H	C26H50NO8P	45.8	-	metab_3582	pos_3896	pos			5.7263	5.7505	5.8997	5.9877	5.7806	5.7434	4.8707	4.7801	4.4323	4.5186	4.6816	4.6656
25-Hydroxyvitamin D3-26,23-lactone	1.046e-06	4.393e-05	2.1403	1.9891	1.2523	0.3246	yes	up	-	-	-	-	-	-	-	HMDB0060126	Lipids and lipid-like molecules	Steroids and steroid derivatives	Vitamin D and derivatives	-	492.308	5.9966	M+ACN+Na	C27H40O4	-	73	metab_3507	pos_3819	pos			5.7442	5.6615	5.9088	5.9478	5.7914	5.6726	4.7748	4.6751	4.2763	4.3838	4.9277	4.6932
4-Guanidinobutanoic acid	0.0007409	0.006442	2.1281	1.9998	1.3408	0.4231	yes	up	C01035	-	-	map01100;map00330	Metabolic pathways; Arginine and proline metabolism	Metabolism;Metabolism	Global and overview maps;Amino acid metabolism	HMDB0031842;HMDB0003464	Phenylpropanoids and polyketides	Stilbenes	Not Available	463-00-3	146.092	0.783	M+H	C5H11N3O2	66.9	-	metab_4067	pos_4391	pos			5.2274	5.3304	5.4703	5.395	5.2435	5.342	4.3164	4.434	3.7502	2.6704	4.3815	4.3233
1-(11Z,14Z-eicosadienoyl)-glycero-3-phosphate	0.0002523	0.003022	2.1162	2.0128	1.2676	0.3421	yes	up	-	-	-	-	-	-	-	HMDB0062303;HMDB0114758;LMGP10050027	Lipids and lipid-like molecules	Glycerophospholipids	Glycerophosphates	-	507.273	7.4578	M+FA-H	C23H43O7P	-	38	metab_7130	neg_2446	neg			6.5458	6.4175	6.3736	6.677	6.5783	6.4321	5.7521	5.3235	4.7017	4.1585	5.5985	5.2505
(S)-Isocorydine	0.000699	0.005997	2.0972	1.9823	1.3587	0.4422	yes	up	C09549	-	-	-	-	-	-	HMDB0030184	Alkaloids and derivatives	Aporphines	Not Available	475-67-2	362.139	3.2745	M+Na-2H	C20H23NO4	-	39.1	metab_6637	neg_1903	neg			5.3503	4.9975	5.2525	5.4919	5.4389	5.0131	4.269	4.5797	3.2665	3.3807	3.1538	4.5646
3,4,5-trihydroxy-6-{[(6E)-3-oxo-1,7-diphenylhepta-4,6-dien-1-yl]oxy}oxane-2-carboxylic acid	4.978e-07	2.428e-05	2.0809	1.9965	1.267	0.3414	yes	up	-	-	-	-	-	-	-	HMDB0133920	Phenylpropanoids and polyketides	Diarylheptanoids	Linear diarylheptanoids	-	518.174	2.082	M+ACN+Na	C25H26O8	-	63	metab_1413	pos_1452	pos			5.043	5.3164	5.0245	5.558	5.0281	5.321	4.0064	4.0577	4.1566	4.264	4.1437	4.0682
PC(18:2/0:0)	7.402e-06	0.0001988	2.0783	1.9332	1.1861	0.2462	yes	up	-	-	-	-	-	-	-	LMGP01050034;LMGP01050035	-	-	-	-	542.322	6.7759	M+Na	C26H50NO7P	96.4	-	metab_3116	pos_3365	pos			7.1371	7.143	7.3652	7.376	7.0882	7.1381	6.3497	6.1012	5.9755	5.5639	6.4075	6.066
PGF2alpha methyl ester	4.602e-07	2.297e-05	2.0731	2.0386	1.2165	0.2827	yes	up	-	-	-	-	-	-	-	LMFA03010115	-	-	-	-	351.253	5.9623	M+H-H2O, M+Na	C21H36O5	33.6	-	metab_544	pos_550	pos			6.3635	6.1949	5.9404	6.0732	6.3782	6.203	4.8747	5.1411	5.2683	5.2593	4.9247	5.0735
Deoxypyridinoline	0.005451	0.02469	2.0141	1.9045	1.3173	0.3976	yes	up	-	-	-	-	-	-	-	HMDB0000569	Organic acids and derivatives	Carboxylic acids and derivatives	Amino acids, peptides, and analogues	83462-55-9	457.17	2.789	M+2Na-H	C18H28N4O7	-	80.3	metab_1460	pos_1499	pos			5.4952	5.4259	5.7053	5.6062	5.6258	5.5959	3.5023	5.4482	3.7931	3.7599	3.5081	5.3888
PC(17:2(9Z,12Z)/0:0)	2.952e-07	1.589e-05	1.9825	1.8585	1.207	0.2714	yes	up	-	-	-	-	-	-	-	LMGP01050127	-	-	-	-	506.324	6.0306	M+H	C25H48NO7P	49.7	-	metab_3486	pos_3796	pos			5.7356	5.6061	5.8162	5.843	5.7857	5.6727	5.0631	4.6251	4.6637	4.7712	4.8503	4.5753
PC(14:0/18:1(11Z))	5.182e-08	4.397e-06	1.9787	1.9072	1.1596	0.2136	yes	up	-	-	-	-	-	-	-	HMDB0007872;LMGP01010490	Lipids and lipid-like molecules	Glycerophospholipids	Glycerophosphocholines	-	732.554	7.5025	M+H	C40H78NO8P	-	43.3	metab_2903	pos_3105	pos			7.2167	7.2099	7.1777	7.0996	7.2246	7.222	6.1906	6.3351	6.0086	6.3251	6.0055	6.3474
Homolanthionine	0.0003754	0.004022	1.9733	1.8478	1.2651	0.3393	yes	up	-	-	-	-	-	-	-	HMDB0002034	Organic acids and derivatives	Carboxylic acids and derivatives	Amino acids, peptides, and analogues	31982-10-2	291.064	1.2576	M+H-2H2O, M+Na	C8H16N2O6S	-	37.6	metab_869	pos_879	pos			5.1986	5.0282	5.4655	5.3944	5.2945	5.0827	3.8494	4.8171	3.8474	3.9549	3.703	4.6997
PS(16:0/18:2(9Z,12Z))	0.000194	0.002507	1.9677	1.7946	0.8161	-0.2932	yes	down	-	-	-	-	-	-	-	LMGP03010976;HMDB0012358	Lipids and lipid-like molecules	Glycerophospholipids	Glycerophosphoserines	-	780.481	6.852	M+Na-2H	C40H74NO10P	-	69.6	metab_7074	neg_2389	neg			5.1084	5.1035	4.6848	4.0315	4.9689	5.1508	5.6967	5.9261	6.0639	6.1825	5.7746	5.9506
3,4,5-trihydroxy-6-[(2-phenylpropanoyl)oxy]oxane-2-carboxylic acid	5.109e-05	0.0008835	1.9499	1.8055	1.2403	0.3107	yes	up	-	-	-	-	-	-	-	HMDB0141878	Organic oxygen compounds	Organooxygen compounds	Carbohydrates and carbohydrate conjugates	-	390.114	1.1889	M+ACN+Na	C15H18O8	-	85.3	metab_3983	pos_4305	pos			5.0595	4.8175	5.1097	5.6484	5.1243	4.837	3.9031	4.4063	4.0533	4.1608	3.9089	4.2362
4-{hydroxy[(3,4,5,6-tetrahydroxyoxan-2-yl)methoxy]methylidene}cyclohexa-2,5-dien-1-one	7.22e-05	0.001152	1.944	1.7972	1.2748	0.3503	yes	up	-	-	-	-	-	-	-	HMDB0125177	Organic oxygen compounds	Organooxygen compounds	Carbonyl compounds	-	318.119	1.3882	M+NH4	C13H16O8	-	53.1	metab_1338	pos_1376	pos			4.6158	4.6419	4.4115	5.2343	4.6435	4.7012	3.9898	3.4649	3.5419	3.6494	4.0606	3.4536
Saccharopine	0.0001984	0.002551	1.9223	1.7871	1.2496	0.3215	yes	up	C00449	-	-	map01100;map00310;map00300;map01230	Metabolic pathways; Lysine degradation; Lysine biosynthesis; Biosynthesis of amino acids	Metabolism;Metabolism;Metabolism;Metabolism	Global and overview maps;Amino acid metabolism;Amino acid metabolism;Global and overview maps	HMDB0000279	Organic acids and derivatives	Carboxylic acids and derivatives	Amino acids, peptides, and analogues	997-68-2	277.139	0.4744	M+H, M+Na	C11H20N2O6	83.5	-	metab_317	pos_319	pos			5.5638	5.0068	4.683	5.2171	5.5847	4.9771	4.4982	3.9633	3.9208	4.0283	4.4617	3.9609
LysoPC(20:3(5Z,8Z,11Z))	0.0001105	0.001756	1.9051	2.0509	0.8011	-0.3199	yes	down	-	-	-	-	-	-	-	HMDB0010393	Lipids and lipid-like molecules	Glycerophospholipids	Glycerophosphocholines	-	590.346	6.0686	M+FA-H	C28H52NO7P	-	73.8	metab_6892	neg_2168	neg			4.3814	4.3215	5.067	4.8467	4.2613	4.283	5.9108	5.7579	5.4236	5.1843	5.9089	5.7191
2,3-dinor Prostaglandin E1	4.803e-05	0.0009486	1.8888	1.8374	0.8062	-0.3108	yes	down	-	-	-	-	-	-	-	-	-	-	-	-	325.202	6.2017	M-H	C18H30O5	71.1	-	metab_6938	neg_2218	neg			4.5547	4.3876	4.1341	4.8395	4.6154	4.2608	5.3433	5.4684	5.493	6.1179	5.3583	5.4491
GPEtn(18:3/20:3)	3.429e-09	9.217e-07	1.8522	1.7989	0.8626	-0.2132	yes	down	-	-	-	-	-	-	-	HMDB0009166;HMDB0009167;HMDB0009134;HMDB0009133	Lipids and lipid-like molecules	Glycerophospholipids	Glycerophosphoethanolamines	-	762.509	6.726	M-H	C43H74NO8P	56.6	-	metab_7051	neg_2364	neg			5.6837	5.6967	5.5161	5.5503	5.6769	5.7262	6.5944	6.5588	6.4012	6.5185	6.6192	6.5543
3-Deoxy-D-glycero-D-galacto-2-nonulosonic acid	0.002313	0.01414	1.83	1.7308	1.263	0.3369	yes	up	-	-	-	-	-	-	-	HMDB0000425	Organic oxygen compounds	Organooxygen compounds	Carbohydrates and carbohydrate conjugates	22594-61-2	559.151	2.0417	2M+Na	C9H16O9	-	90.3	metab_3853	pos_4174	pos			4.9168	5.1803	3.9081	5.7943	4.8813	5.1992	3.8555	3.9068	4.0057	4.1131	3.8613	3.9173
PC(20:5(5Z,8Z,11Z,14Z,17Z)/0:0)	1.319e-06	5.183e-05	1.8283	1.7069	1.1386	0.1873	yes	up	-	-	-	-	-	-	-	LMGP01050050	-	-	-	-	542.322	8.3393	M+H	C28H48NO7P	34.8	-	metab_2619	pos_2782	pos			7.0121	7.0424	7.1609	7.146	7.0044	7.0215	6.4102	6.1927	6.1578	5.8707	6.3835	6.2152
1-(beta-D-Ribofuranosyl)-1,4-dihydronicotinamide	0.01691	0.05176	1.8063	1.792	1.2435	0.3144	yes	up	C15497	-	-	-	-	-	-	HMDB0011643;HMDB0011648	Organic oxygen compounds	Organooxygen compounds	Carbohydrates and carbohydrate conjugates	-	257.113	2.0957	M+H	C11H16N2O5	70.4	-	metab_1414	pos_1453	pos			6.196	6.2173	5.7871	6.5481	6.2769	6.262	5.7242	5.7041	3.6419	3.7494	5.5089	5.6589
LysoPC(16:0)	4.814e-06	0.0001449	1.8021	1.6921	1.1645	0.2197	yes	up	C04230	Lipids	Phospholipids	map00564;map05231	Glycerophospholipid metabolism; Choline metabolism in cancer	Metabolism;Human Diseases	Lipid metabolism;Cancer: overview	HMDB0240262;HMDB0010382	Lipids and lipid-like molecules	Glycerophospholipids	Glycerophosphocholines	-	1013.65	6.0442	2M+Na	C24H50NO7P	-	43.6	metab_3480	pos_3789	pos			6.0171	5.5775	5.8054	6.0513	5.8607	5.6041	4.8686	4.9199	5.0188	5.1263	5.12	4.9304
Isoxanthopterin	5.747e-05	0.0009601	1.7649	1.6445	1.2485	0.3202	yes	up	C03975	-	-	-	-	-	-	HMDB0000704	Organoheterocyclic compounds	Pteridines and derivatives	Pterins and derivatives	529-69-1	180.052	1.5944	M+H	C6H5N5O2	88.3	-	metab_1360	pos_1398	pos			4.2738	4.1737	4.5354	4.2	4.2455	4.196	3.612	3.4058	3.0499	3.1573	3.8085	3.4944
Alanyl-Glutamic acid	0.006408	0.02719	1.7471	1.6132	1.2469	0.3183	yes	up	-	-	-	-	-	-	-	HMDB0028686	Organic acids and derivatives	Carboxylic acids and derivatives	Amino acids, peptides, and analogues	-	260.124	1.4225	M+ACN+H	C8H14N2O5	-	52.7	metab_3946	pos_4267	pos			4.9164	4.8261	5.1145	5.4154	5.0209	4.8559	4.1418	4.7338	4.227	3.3434	3.0917	4.645
Acetylcarnitine	0.003297	0.01771	1.735	1.6155	1.196	0.2582	yes	up	C02571	-	-	map04931	Insulin resistance	Human Diseases	Endocrine and metabolic disease	LMFA07070060;HMDB0000201	Lipids and lipid-like molecules	Fatty Acyls	Fatty acid esters	-	204.123	1.127	M+H	C9H17NO4	45.7	-	metab_3989	pos_4311	pos			6.1627	5.282	5.6754	5.8101	6.1696	5.2766	5.1081	4.9861	4.5555	3.9779	5.1292	4.9815
Beta-Nicotinamide mononucleotide	0.001173	0.008788	1.7089	1.5959	1.1776	0.2358	yes	up	C00455	-	-	map01100;map00760	Metabolic pathways; Nicotinate and nicotinamide metabolism	Metabolism;Metabolism	Global and overview maps;Metabolism of cofactors and vitamins	HMDB0000229	Nucleosides, nucleotides, and analogues	Pyridine nucleotides	Nicotinamide nucleotides	-	335.064	0.7555	M+H	C11H15N2O8P	39.4	-	metab_4102	pos_4427	pos			5.4468	6.0402	6.1443	6.136	5.4311	6.0158	5.1103	5.3045	4.5029	4.6103	5.0739	5.3039
Isoleucyl-Threonine	0.01136	0.04006	1.7027	1.9859	0.8185	-0.2889	yes	down	-	-	-	-	-	-	-	HMDB0028917	Organic acids and derivatives	Carboxylic acids and derivatives	Amino acids, peptides, and analogues	-	274.176	1.5532	M+ACN+H	C10H20N2O4	-	50.9	metab_1352	pos_1390	pos			4.5528	4.4314	4.4899	4.8501	4.5637	4.4593	6.0084	5.9738	5.4032	4.0392	6.0082	5.982
Ethyl 3-hydroxydodecanoate	7.269e-08	5.715e-06	1.691	1.6785	1.1723	0.2293	yes	up	-	-	-	-	-	-	-	HMDB0059850	Lipids and lipid-like molecules	Fatty Acyls	Fatty alcohols	-	262.238	4.8633	M+NH4	C14H28O3	-	46.9	metab_3731	pos_4047	pos			4.9996	5.0307	4.9371	4.7913	5.038	5.0418	4.1547	4.2185	4.2912	4.3862	4.179	4.2228
2-amino-4-({1-[(carboxymethyl)-C-hydroxycarbonimidoyl]-2-[(3-oxo-1-phenylpropyl)sulfanyl]ethyl}-C-hydroxycarbonimidoyl)butanoic acid	0.007441	0.0302	1.664	1.6166	1.1883	0.2489	yes	up	-	-	-	-	-	-	-	HMDB0135282	Organic acids and derivatives	Carboxylic acids and derivatives	Amino acids, peptides, and analogues	-	484.117	1.8904	M+2Na-H	C19H25N3O7S	-	41	metab_3871	pos_4192	pos			6.1038	5.9976	5.8193	6.1171	6.0519	5.9953	5.7334	5.1613	4.1765	4.2839	5.7648	5.2467
DTMP	4.632e-05	0.0009225	1.6542	1.5672	1.2078	0.2724	yes	up	C00364	Nucleic acids	Nucleotides	map00240;map01100;map01523	Pyrimidine metabolism; Metabolic pathways; Antifolate resistance	Metabolism;Metabolism;Human Diseases	Nucleotide metabolism;Global and overview maps;Drug resistance: antineoplastic	HMDB0001227	Nucleosides, nucleotides, and analogues	Pyrimidine nucleotides	Pyrimidine deoxyribonucleotides	-	321.049	1.5643	M-H	C10H15N2O8P	58.7	-	metab_8666	neg_4050	neg			4.3117	4.6867	4.6397	4.7985	4.3043	4.6678	3.9482	3.5385	3.5984	3.7127	3.9823	3.9092
9(S)-HODE	5.085e-09	1.212e-06	1.6472	1.5876	1.1538	0.2064	yes	up	C14767	-	-	map00591;map03320	Linoleic acid metabolism; PPAR signaling pathway	Metabolism;Organismal Systems	Lipid metabolism;Endocrine system	HMDB0004670	Lipids and lipid-like molecules	Fatty Acyls	Lineolic acids and derivatives	-	295.228	6.005	M-H	C18H32O3	64.9	-	metab_6861	neg_2132	neg			5.4014	5.2802	5.3476	5.3742	5.3738	5.2761	4.6182	4.6483	4.5236	4.7673	4.6208	4.5993
LysoPA(0:0/18:2(9Z,12Z))	0.001328	0.009162	1.6437	1.5837	1.1992	0.2621	yes	up	-	-	-	-	-	-	-	HMDB0007852	Lipids and lipid-like molecules	Glycerophospholipids	Glycerophosphates	-	433.236	6.1807	M-H	C21H39O7P	-	51.4	metab_6933	neg_2213	neg			5.4664	5.382	5.2769	5.4797	5.4933	5.4441	5.0912	4.7331	4.3422	3.6521	4.7709	4.5515
N6,N6,N6-Trimethyl-L-lysine	1.112e-06	4.582e-05	1.6374	1.593	0.8478	-0.2382	yes	down	C03793	-	-	map01100;map00310	Metabolic pathways; Lysine degradation	Metabolism;Metabolism	Global and overview maps;Amino acid metabolism	HMDB0001325	Organic acids and derivatives	Carboxylic acids and derivatives	Amino acids, peptides, and analogues	19253-88-4	211.142	0.4335	M+Na	C9H20N2O2	-	55.2	metab_4636	pos_4980	pos			4.0202	3.6634	3.7269	4.0083	3.8953	3.9427	4.5304	4.613	4.6015	4.508	4.5039	4.677
Deoxycytidine	0.001071	0.007933	1.6365	1.568	1.1777	0.236	yes	up	C00881	Nucleic acids	Nucleosides	map00240;map01100;map02010	Pyrimidine metabolism; Metabolic pathways; ABC transporters	Metabolism;Metabolism;Environmental Information Processing	Nucleotide metabolism;Global and overview maps;Membrane transport	HMDB0000014	Nucleosides, nucleotides, and analogues	Pyrimidine nucleosides	Pyrimidine 2'-deoxyribonucleosides	951-77-9	272.089	1.2582	M+FA-H	C9H13N3O4	-	44.7	metab_8741	neg_4125	neg			5.654	5.5218	5.911	5.8505	5.7515	5.5457	4.798	5.3692	4.7768	4.5085	4.2815	5.3334
LysoPC(18:2(9Z,12Z))	2.727e-06	0.0001091	1.6302	1.5322	1.0974	0.1341	yes	up	-	-	-	-	-	-	-	HMDB0010386;HMDB0061700	Lipids and lipid-like molecules	Glycerophospholipids	Glycerophosphocholines	-	564.331	6.0476	M+Cl, M+FA-H	C26H50NO7P	-	82.8	metab_5332	neg_533	neg			8.185	8.2101	8.3175	8.3466	8.1687	8.2064	7.695	7.5167	7.3872	7.242	7.6889	7.5162
S-(Hydroxymethyl)glutathione	0.0004579	0.004414	1.6107	1.5344	1.1627	0.2175	yes	up	C14180	-	-	map01100	Metabolic pathways	Metabolism	Global and overview maps	HMDB0004662	Organic acids and derivatives	Carboxylic acids and derivatives	Amino acids, peptides, and analogues	-	318.076	1.8862	M-H2O-H	C11H19N3O7S	-	42.1	metab_6534	neg_1800	neg			5.9144	5.7683	5.8671	5.8182	5.9423	5.7666	5.2408	5.3298	4.4803	4.5945	5.2054	5.3199
Thaumatin b, recombinant	8.927e-05	0.001363	1.5964	1.4761	1.1434	0.1933	yes	up	-	-	-	-	-	-	-	HMDB0032529	Benzenoids	Benzene and substituted derivatives	Benzenesulfonamides	53850-34-3	418.155	0.7006	M+K	C19H29N3O3S	-	37	metab_4156	pos_4482	pos			5.6414	5.3674	5.6354	5.5342	5.6427	5.342	4.9984	4.9428	4.4901	4.5975	4.9438	5.0338
PC(16:0/18:3(9Z,12Z,15Z))	6.072e-09	1.031e-06	1.5887	1.5403	0.9267	-0.1098	yes	down	-	-	-	-	-	-	-	LMGP01010601;HMDB0007975	Lipids and lipid-like molecules	Glycerophospholipids	Glycerophosphocholines	-	778.538	8.3119	M+H, M+Na	C42H78NO8P	-	95.2	metab_732	pos_739	pos			7.9756	7.9424	7.8185	7.9273	7.9574	7.9425	8.5961	8.5931	8.4328	8.5267	8.5889	8.5846
DG(18:1(9Z)/18:4(6Z,9Z,12Z,15Z)/0:0)	1.778e-05	0.0003909	1.5871	1.6209	1.1196	0.163	yes	up	-	-	-	-	-	-	-	HMDB0007222	Lipids and lipid-like molecules	Fatty Acyls	Lineolic acids and derivatives	-	615.497	6.55	M+H	C39H66O5	77.7	-	metab_3190	pos_3453	pos			6.3757	6.2959	6.2735	6.1413	6.3528	6.2546	5.4336	5.6536	5.8108	5.8516	5.3588	5.5605
Xi-4-Hydroxy-4-methyl-2-cyclohexen-1-one	3.07e-08	2.895e-06	1.5811	1.4848	1.1146	0.1565	yes	up	-	-	-	-	-	-	-	HMDB0033629	Organic oxygen compounds	Organooxygen compounds	Carbonyl compounds	-	144.102	0.7486	M+NH4	C7H10O2	-	35.5	metab_1245	pos_1274	pos			6.1114	5.9354	5.9822	6.099	6.115	5.939	5.4082	5.4632	5.4176	5.3281	5.3909	5.4528
12-Hydroxynevirapine glucuronide	0.02328	0.0636	1.5789	1.4992	1.2147	0.2806	yes	up	-	-	-	-	-	-	-	HMDB0060705	Organic oxygen compounds	Organooxygen compounds	Carbohydrates and carbohydrate conjugates	-	459.154	2.0142	M+H	C21H22N4O8	-	68.2	metab_1409	pos_1448	pos			5.1864	4.8624	5.2588	5.6076	5.2379	4.8708	3.4548	4.97	4.9552	3.7124	3.4605	4.9905
Alanyl-Arginine	7.405e-05	0.001164	1.5773	1.5049	1.152	0.2041	yes	up	-	-	-	-	-	-	-	HMDB0028681	Organic acids and derivatives	Carboxylic acids and derivatives	Amino acids, peptides, and analogues	-	268.14	1.4432	M+Na	C9H19N5O3	-	42	metab_3942	pos_4263	pos			4.9668	5.1428	4.786	5.4742	4.9933	5.1443	4.3037	4.4992	4.4486	4.5561	4.3042	4.3742
Glutathione, oxidized	0.002041	0.01306	1.5767	1.4947	1.1162	0.1586	yes	up	C00127	-	-	map01100;map04918;map00480;map04216	Metabolic pathways; Thyroid hormone synthesis; Glutathione metabolism; Ferroptosis	Metabolism;Organismal Systems;Metabolism;Cellular Processes	Global and overview maps;Endocrine system;Metabolism of other amino acids;Cell growth and death	HMDB0003337;HMDB0011691	Organic acids and derivatives	Carboxylic acids and derivatives	Amino acids, peptides, and analogues	-	307.083	1.5326	M+2H, M+H+Na, M+Na, M+H	C20H32N6O12S2	63.5	-	metab_31	pos_32	pos			7.5583	7.4551	7.3022	7.5796	7.5038	7.4385	7.1648	6.6842	6.1252	6.2326	7.1922	6.773
6-Acetylmorphine	0.002661	0.01364	1.5673	1.4955	1.1734	0.2307	yes	up	C11781	-	-	-	-	-	-	HMDB0041812	Alkaloids and derivatives	Morphinans	Not Available	2784-73-8	348.123	2.3749	M+Na-2H	C19H21NO4	-	45.3	metab_8540	neg_3922	neg			5.7558	5.3496	5.5585	5.7456	5.837	5.4134	5.0795	5.2304	4.1501	4.2644	4.7889	5.1734
5-Aminopentanoic acid	0.02023	0.05816	1.5596	1.5431	1.1896	0.2505	yes	up	C00431	-	-	map01100;map00310;map00330	Metabolic pathways; Lysine degradation; Arginine and proline metabolism	Metabolism;Metabolism;Metabolism	Global and overview maps;Amino acid metabolism;Amino acid metabolism	LMFA01100040;HMDB0003355	Organic acids and derivatives	Carboxylic acids and derivatives	Amino acids, peptides, and analogues	660-88-8	235.165	0.6593	2M+H	C5H11NO2	-	30.2	metab_1209	pos_1236	pos			5.8722	5.8152	5.9731	5.8564	5.8672	5.8108	5.4141	5.3715	4.6328	3.36	5.4151	5.3925
Tuftsin	0.0003794	0.003846	1.555	1.438	0.8633	-0.2121	yes	down	-	-	-	-	-	-	-	HMDB0005770	Organic acids and derivatives	Carboxylic acids and derivatives	Amino acids, peptides, and analogues	112592-90-2	537.257	6.0756	M+K-2H	C21H40N8O6	-	30.6	metab_6894	neg_2170	neg			4.607	4.6561	4.7961	3.9353	4.2148	4.6247	5.1175	5.2168	5.2061	5.1343	5.1579	5.25
LysoPC(16:1(9Z))	5.16e-06	0.000152	1.5432	1.4309	1.114	0.1557	yes	up	C04230	Lipids	Phospholipids	map00564;map05231	Glycerophospholipid metabolism; Choline metabolism in cancer	Metabolism;Human Diseases	Lipid metabolism;Cancer: overview	HMDB0010383	Lipids and lipid-like molecules	Glycerophospholipids	Glycerophosphocholines	-	494.324	8.353	M+H	C24H48NO7P	54.1	-	metab_2605	pos_2766	pos			6.1244	5.9372	5.9761	6.1033	6.1012	5.9197	5.5981	5.4032	5.3274	5.1783	5.4882	5.4654
3,17-Androstanediol glucuronide	0.0004939	0.00465	1.5408	1.6684	0.8562	-0.224	yes	down	-	-	-	-	-	-	-	HMDB0010321;HMDB0010339;LMST05010037	Benzenoids	Benzene and substituted derivatives	Benzophenones	-	503.242	6.005	M+Cl	C25H40O8	-	46.5	metab_8222	neg_3599	neg			4.246	4.3742	4.101	4.6266	4.1787	4.3994	5.3369	5.0717	4.8639	4.5616	5.3358	5.1107
Pantothenic Acid	0.00133	0.009628	1.5207	1.4314	1.1129	0.1543	yes	up	C00864	Vitamins and Cofactors	Vitamins	map01100;map00770;map00410;map04977	Metabolic pathways; Pantothenate and CoA biosynthesis; beta-Alanine metabolism; Vitamin digestion and absorption	Metabolism;Metabolism;Metabolism;Organismal Systems	Global and overview maps;Metabolism of cofactors and vitamins;Metabolism of other amino acids;Digestive system	HMDB0000210	Organic oxygen compounds	Organooxygen compounds	Alcohols and polyols	79-83-4	220.118	2.3597	M+H-H2O, M+H, M+K, M+Na	C9H17NO5	94.6	-	metab_35	pos_36	pos			6.9683	6.8269	6.8712	7.0555	6.9786	6.8247	6.461	6.4005	6.0521	5.5148	6.4679	6.4197
Butyryl-L-carnitine	0.004614	0.02232	1.5196	1.4494	1.1554	0.2084	yes	up	C02862	-	-	-	-	-	-	HMDB0002013	Lipids and lipid-like molecules	Fatty Acyls	Fatty acid esters	-	232.154	2.2364	M+H	C11H21NO4	41.7	-	metab_3836	pos_4154	pos			5.8168	5.7819	5.0609	5.9623	5.8213	5.7733	5.3112	5.0539	4.3802	4.4877	5.3074	5.0745
2-amino-4-({1-[(carboxymethyl)-C-hydroxycarbonimidoyl]-2-{[2-(3,5-dihydroxyphenyl)-2-hydroxy-1-(4-hydroxyphenyl)ethyl]sulfanyl}ethyl}-C-hydroxycarbonimidoyl)butanoic acid	0.002621	0.01534	1.5143	1.4401	1.1765	0.2345	yes	up	-	-	-	-	-	-	-	HMDB0128533	Organic acids and derivatives	Carboxylic acids and derivatives	Amino acids, peptides, and analogues	-	298.57	1.5326	M+2Na	C24H29N3O10S	-	53	metab_3931	pos_4252	pos			4.9603	4.8863	4.6594	4.9765	4.8934	4.8255	4.5953	4.0087	3.7414	3.6043	4.6602	4.2098
2'-Hydroxy-3,4',5',7,8-pentamethoxyflavone	0.004832	0.01802	1.5139	1.4769	1.1886	0.2493	yes	up	-	-	-	-	-	-	-	HMDB0029979	Phenylpropanoids and polyketides	Flavonoids	O-methylated flavonoids	-	369.099	0.9851	M-H2O-H	C20H20O8	-	46.2	metab_6344	neg_1603	neg			5.1112	5.1545	5.1385	5.138	5.1282	5.0757	4.8619	4.377	3.5871	3.7013	4.8475	4.4932
4-Hydroxy-2-oxoglutaric acid	0.02475	0.0466	1.4996	1.5348	1.2287	0.2971	yes	up	C01127	-	-	map01100;map00630	Metabolic pathways; Glyoxylate and dicarboxylate metabolism	Metabolism;Metabolism	Global and overview maps;Carbohydrate metabolism	HMDB0002070	Organic acids and derivatives	Keto acids and derivatives	Gamma-keto acids and derivatives	1187-99-1	142.998	0.6137	M-H2O-H	C5H6O6	-	39.8	metab_9182	neg_4611	neg			5.1187	4.746	5.1757	5.1096	5.1679	4.7624	4.5627	4.6971	2.9383	3.0525	4.5603	4.6672
1-(8Z,11Z,14Z-eicosatrienoyl)-sn-glycero-3-phosphocholine	0.001609	0.01098	1.489	1.6679	0.8924	-0.1642	yes	down	-	-	-	-	-	-	-	-	-	-	-	-	546.355	6.0647	M+H	C28H52NO7P	58.1	-	metab_1667	pos_1714	pos			5.7011	5.6245	5.964	6.112	5.7063	5.5805	6.7893	6.5807	6.1818	5.9545	6.7886	6.5736
({3,4,5-trihydroxy-6-[5-hydroxy-2-(4-hydroxyphenyl)-7-methoxy-4-oxo-8-[3,4,5-trihydroxy-6-(hydroxymethyl)oxan-2-yl]-4H-chromen-6-yl]oxan-2-yl}methoxy)sulfonic acid	0.0007814	0.006475	1.4881	1.3914	1.1364	0.1845	yes	up	-	-	-	-	-	-	-	HMDB0127067	Phenylpropanoids and polyketides	Flavonoids	Flavonoid glycosides	-	709.112	1.8932	M+Na-2H	C28H32O18S	-	61.3	metab_6535	neg_1801	neg			5.8584	5.7339	5.5393	5.8309	5.7652	5.7196	5.4446	4.7528	4.8127	4.927	5.5153	4.8591
GPSer(18:0/18:3)	0.0005693	0.00513	1.4822	1.394	0.894	-0.1617	yes	down	-	-	-	-	-	-	-	-	-	-	-	-	784.514	6.2507	M-H	C42H76NO10P	77.1	-	metab_6957	neg_2242	neg			5.9924	5.8791	5.9065	5.5775	5.5032	5.6347	5.9781	6.4005	6.6662	6.7299	6.3316	6.4779
PE(P-18:0/0:0)	0.001487	0.01036	1.4571	1.3576	1.1066	0.1461	yes	up	-	-	-	-	-	-	-	HMDB0240598;LMGP02070002	Lipids and lipid-like molecules	Glycerophospholipids	Glycerophosphoethanolamines	-	466.329	6.6254	M+H	C23H48NO6P	58.7	-	metab_1877	pos_1962	pos			6.5619	6.6473	7.069	6.7687	6.5404	6.6595	6.2992	6.177	5.9093	5.5027	6.3045	6.1779
Xanthosine	0.0002458	0.002973	1.4534	1.3822	1.1261	0.1713	yes	up	C01762	-	-	map01100;map02010;map00230;map00232	Metabolic pathways; ABC transporters; Purine metabolism; Caffeine metabolism	Metabolism;Environmental Information Processing;Metabolism;Metabolism	Global and overview maps;Membrane transport;Nucleotide metabolism;Biosynthesis of other secondary metabolites	HMDB0000299	Nucleosides, nucleotides, and analogues	Purine nucleosides	Not Available	146-80-5	283.068	1.8477	M-H	C10H12N4O6	94.2	-	metab_8615	neg_3997	neg			5.9905	5.8304	5.5936	5.7397	6.0143	5.8266	5.4739	5.0894	4.8937	5.008	5.4697	5.1482
GPEtn(18:2/18:3)	0.0003188	0.003538	1.4518	1.3251	0.9125	-0.1321	yes	down	-	-	-	-	-	-	-	HMDB0011444;HMDB0011411;HMDB0011410;HMDB0009094;HMDB0011443;HMDB0009095	Lipids and lipid-like molecules	Glycerophospholipids	Glycerophosphoethanolamines	-	736.492	6.3416	M-H	C41H72NO8P	48.1	-	metab_6985	neg_2277	neg			6.4427	6.4525	6.0965	5.9101	6.427	6.4722	6.7569	6.8775	6.9865	7.1304	6.7707	6.9038
Artemoin A	0.0001533	0.002106	1.4322	1.3145	0.9162	-0.1263	yes	down	-	-	-	-	-	-	-	HMDB0033604	Lipids and lipid-like molecules	Fatty Acyls	Fatty alcohols	-	573.487	6.4679	M+Na	C35H66O4	-	70.7	metab_3227	pos_3496	pos			6.2497	6.1934	5.9044	5.8216	6.2434	6.1267	6.4593	6.6509	6.7763	6.8325	6.5283	6.6327
Inosine	0.002943	0.01441	1.4261	1.3493	1.121	0.1648	yes	up	C00294	-	-	map01100;map02010;map00230	Metabolic pathways; ABC transporters; Purine metabolism	Metabolism;Environmental Information Processing;Metabolism	Global and overview maps;Membrane transport;Nucleotide metabolism	HMDB0000195	Nucleosides, nucleotides, and analogues	Purine nucleosides	Not Available	58-63-9	267.073	2.0457	M-H	C10H12N4O5	92.8	-	metab_6554	neg_1820	neg			6.2865	6.5554	6.231	6.7533	6.2741	6.5276	5.8575	5.9775	4.9707	5.8137	5.8781	5.9625
GPEtn(16:0/18:3)	0.0001309	0.001973	1.4166	1.3099	0.9227	-0.1161	yes	down	-	-	-	-	-	-	-	HMDB0008929;HMDB0008930	Lipids and lipid-like molecules	Glycerophospholipids	Glycerophosphoethanolamines	-	712.493	6.4723	M-H	C39H72NO8P	71.6	-	metab_8055	neg_3407	neg			6.9785	6.9433	6.7129	6.6108	6.9374	6.9493	7.2266	7.4225	7.5752	7.6848	7.2647	7.4029
N-isopropylterephthalamic acid	0.001237	0.008777	1.3983	1.3758	1.1588	0.2126	yes	up	-	-	-	-	-	-	-	HMDB0060608	Benzenoids	Benzene and substituted derivatives	Benzoic acids and derivatives	-	228.064	0.4553	M+Na-2H	C11H13NO3	-	36	metab_9649	neg_5115	neg			4.7054	5.0013	5.1277	4.6755	4.6844	4.9629	4.2054	4.3162	4.467	3.5851	4.2719	4.3158
1-(11Z-eicosenoyl)-glycero-3-phosphate	0.0001869	0.002489	1.398	1.3193	1.0882	0.1219	yes	up	-	-	-	-	-	-	-	LMGP10050026;HMDB0062305	Lipids and lipid-like molecules	Glycerophospholipids	Glycerophosphates	-	509.288	7.6687	M+FA-H	C23H45O7P	-	54	metab_7881	neg_3221	neg			7.3532	7.151	6.9957	7.386	7.3737	7.174	6.8823	6.6879	6.4311	6.4167	6.8287	6.6628
PC(18:3/0:0)	3.722e-06	0.0001228	1.394	1.4099	0.9298	-0.105	yes	down	-	-	-	-	-	-	-	HMDB0010388;LMGP01050038	Lipids and lipid-like molecules	Glycerophospholipids	Glycerophosphocholines	-	540.306	6.0102	M+Na	C26H48NO7P	89.8	-	metab_1648	pos_1693	pos			6.7249	6.7296	6.8453	6.8885	6.6952	6.7237	7.3722	7.2868	7.1997	7.1069	7.4152	7.2932
Oxidized glutathione	0.003243	0.01516	1.3924	1.3497	1.097	0.1336	yes	up	C00127	-	-	map01100;map04918;map00480;map04216	Metabolic pathways; Thyroid hormone synthesis; Glutathione metabolism; Ferroptosis	Metabolism;Organismal Systems;Metabolism;Cellular Processes	Global and overview maps;Endocrine system;Metabolism of other amino acids;Cell growth and death	HMDB0003337;HMDB0011691	Organic acids and derivatives	Carboxylic acids and derivatives	Amino acids, peptides, and analogues	27025-41-8	611.145	1.8613	M-H2O-H, M+Na-2H, M-H, M+K-2H	C20H32N6O12S2	-	77.8	metab_4817	neg_12	neg			7.6535	7.5794	7.388	7.6568	7.5826	7.5416	7.3271	6.8813	6.3691	6.4833	7.3658	6.9631
PC(16:1/0:0)	3.849e-05	0.0007009	1.3905	1.2865	1.0735	0.1023	yes	up	-	-	-	-	-	-	-	LMGP01050021	-	-	-	-	494.324	6.0374	M+H	C24H48NO7P	75	-	metab_3484	pos_3793	pos			7.6582	7.4395	7.49	7.6297	7.6409	7.4472	7.1495	7.0942	6.851	6.841	7.1778	7.0934
Phosphocholine	7.776e-06	0.0002062	1.3853	1.3146	1.0838	0.1161	yes	up	C00588	-	-	map01100;map00564;map05231	Metabolic pathways; Glycerophospholipid metabolism; Choline metabolism in cancer	Metabolism;Metabolism;Human Diseases	Global and overview maps;Lipid metabolism;Cancer: overview	HMDB0001565	Organic nitrogen compounds	Organonitrogen compounds	Quaternary ammonium salts	-	184.073	0.4676	M+H, 2M+H	C5H14NO4P	94.5	-	metab_305	pos_307	pos			6.5736	6.6783	6.7132	6.5777	6.5869	6.6727	6.1741	6.1273	6.2095	5.847	6.1905	6.1753
D-4'-Phosphopantothenate	0.01643	0.03504	1.3852	1.3864	1.1519	0.204	yes	up	C03492	-	-	map01100;map00770;map00410	Metabolic pathways; Pantothenate and CoA biosynthesis; beta-Alanine metabolism	Metabolism;Metabolism;Metabolism	Global and overview maps;Metabolism of cofactors and vitamins;Metabolism of other amino acids	HMDB0001016	Organic acids and derivatives	Carboxylic acids and derivatives	Amino acids, peptides, and analogues	5875-50-3	298.07	1.6471	M-H, M+Na-2H	C9H18NO8P	-	40.2	metab_5213	neg_414	neg			6.1663	5.9828	5.9442	6.0625	6.1963	6.0011	5.6035	5.5357	5.3464	3.9019	5.6153	5.556
Diacetone alcohol	0.01193	0.04111	1.3743	1.3046	1.1767	0.2347	yes	up	-	-	-	-	-	-	-	HMDB0031511	Organic oxygen compounds	Organooxygen compounds	Carbonyl compounds	123-42-2	134.118	0.5497	M+NH4	C6H12O2	-	63.6	metab_4422	pos_4757	pos			4.2339	4.7709	5.0235	4.586	4.2097	4.7544	4.1088	4.2116	3.7383	3.0647	4.1063	4.2076
Histamine	0.02081	0.05933	1.3702	1.3168	1.1658	0.2213	yes	up	C00388	Peptides;Hormones and transmitters;Hormones and transmitters	Amines;Other hormones;Neurotransmitters	map01100;map05310;map04664;map04750;map00340;map04971;map04974;map04080;map04721	Metabolic pathways; Asthma; Fc epsilon RI signaling pathway; Inflammatory mediator regulation of TRP channels; Histidine metabolism; Gastric acid secretion; Protein digestion and absorption; Neuroactive ligand-receptor interaction; Synaptic vesicle cycle	Metabolism;Human Diseases;Organismal Systems;Organismal Systems;Metabolism;Organismal Systems;Organismal Systems;Environmental Information Processing;Organismal Systems	Global and overview maps;Immune disease;Immune system;Sensory system;Amino acid metabolism;Digestive system;Digestive system;Signaling molecules and interaction;Nervous system	HMDB0000870	Organic nitrogen compounds	Organonitrogen compounds	Amines	51-45-6	112.087	0.536	M+H	C5H9N3	57	-	metab_1138	pos_1159	pos			5.207	5.141	5.0088	5.0949	5.213	5.1307	4.6204	4.7	4.7327	3.085	4.5839	4.6943
Dehydroascorbic acid	0.001144	0.008248	1.3686	1.3079	1.122	0.1661	yes	up	C05422	-	-	map01100;map00480;map00053	Metabolic pathways; Glutathione metabolism; Ascorbate and aldarate metabolism	Metabolism;Metabolism;Metabolism	Global and overview maps;Metabolism of other amino acids;Carbohydrate metabolism	HMDB0001264	Organoheterocyclic compounds	Lactones	Gamma butyrolactones	490-83-5	173.008	1.3072	M-H	C6H6O6	59.4	-	metab_8715	neg_4099	neg			5.8174	5.6122	5.5274	5.8019	5.7882	5.6172	5.1897	5.3796	4.6628	4.777	5.0179	5.4258
Benzenemethanol, 2-(2-hydroxypropoxy)-3-methyl-	5.322e-05	0.0009032	1.3668	1.2678	1.1246	0.1694	yes	up	-	-	-	-	-	-	-	-	-	-	-	-	197.117	4.0307	M+H	C11H16O3	52.8	-	metab_1495	pos_1534	pos			4.4892	4.4576	4.4664	4.6922	4.4998	4.4191	3.9405	4.1975	3.9732	3.8287	3.8994	4.1923
1-(4Z,7Z,10Z,13Z,16Z,19Z-docosahexaenoyl)-glycero-3-phosphate	5.433e-06	0.0001568	1.3635	1.3515	1.0912	0.1259	yes	up	-	-	-	-	-	-	-	HMDB0114755;HMDB0062307;LMGP10050019	Lipids and lipid-like molecules	Glycerophospholipids	Glycerophosphates	-	500.275	6.0511	M+H, M+NH4	C25H39O7P	-	42.7	metab_399	pos_402	pos			6.0519	6.0751	5.9116	5.8156	6.0574	6.0569	5.3602	5.5932	5.5715	5.4453	5.4405	5.5514
PC(18:1/0:0)	7.28e-06	0.000198	1.3616	1.2652	1.0727	0.1012	yes	up	-	-	-	-	-	-	-	LMGP01050032;LMGP01050029;LMGP01050030	-	-	-	-	544.337	8.3393	M+Na	C26H52NO7P	95.1	-	metab_2313	pos_2469	pos			7.2517	7.0965	7.094	7.1906	7.233	7.0813	6.8117	6.6707	6.568	6.5209	6.7997	6.6681
PA(18:0/18:3(6Z,9Z,12Z))	1.715e-06	8.381e-05	1.3613	1.2685	0.926	-0.1109	yes	down	-	-	-	-	-	-	-	HMDB0114878;LMGP10010313	Lipids and lipid-like molecules	Glycerophospholipids	Glycerophosphates	-	743.488	8.2623	M+FA-H	C39H71O8P	-	42.3	metab_7832	neg_3171	neg			6.1078	6.1944	6.0245	5.8993	6.0871	6.1897	6.5393	6.6279	6.5448	6.5565	6.5241	6.6277
D-Ribose 5-phosphate	0.000966	0.00742	1.3583	1.2932	1.1301	0.1765	yes	up	C00117	-	-	map01100;map00230;map01200;map01230;map04918;map00440;map00030	Metabolic pathways; Purine metabolism; Carbon metabolism; Biosynthesis of amino acids; Thyroid hormone synthesis; Phosphonate and phosphinate metabolism; Pentose phosphate pathway	Metabolism;Metabolism;Metabolism;Metabolism;Organismal Systems;Metabolism;Metabolism	Global and overview maps;Nucleotide metabolism;Global and overview maps;Global and overview maps;Endocrine system;Metabolism of other amino acids;Carbohydrate metabolism	HMDB0001548	Organic oxygen compounds	Organooxygen compounds	Carbohydrates and carbohydrate conjugates	34980-65-9	211.001	0.7536	M-H2O-H	C5H11O8P	-	36.3	metab_10046	neg_1496	neg			4.9024	5.3315	5.3684	5.3595	4.9064	5.2996	4.6193	4.8344	4.2707	4.3849	4.6968	4.7734
PS(18:3(9Z,12Z,15Z)/18:1(9Z))	0.0001542	0.002156	1.3582	1.2468	0.9221	-0.117	yes	down	-	-	-	-	-	-	-	HMDB0012412;LMGP03010874	Lipids and lipid-like molecules	Glycerophospholipids	Glycerophosphoserines	-	782.498	6.9565	M-H	C42H74NO10P	-	84.1	metab_7086	neg_2401	neg			6.1939	6.3423	6.3317	5.8169	6.1114	6.327	6.5987	6.7495	6.7649	6.777	6.627	6.7439
Sn-glycero-3-Phosphoethanolamine	0.001004	0.007846	1.3422	1.2452	1.0941	0.1297	yes	up	C01233	-	-	map00565;map00564	Ether lipid metabolism; Glycerophospholipid metabolism	Metabolism;Metabolism	Lipid metabolism;Lipid metabolism	HMDB0000114;HMDB0059660	Lipids and lipid-like molecules	Glycerophospholipids	Glycerophosphoethanolamines	-	238.045	0.6183	M+Na	C5H14NO6P	-	75.1	metab_4269	pos_4599	pos			6.0551	6.0884	6.3332	6.3552	6.0531	6.0782	5.8485	5.71	5.3373	5.3155	5.8528	5.7245
Cyanidin 3-O-(6''-acetyl-arabinoside)	0.03048	0.07532	1.3416	1.2428	1.1398	0.1888	yes	up	-	-	-	-	-	-	-	HMDB0029238	Phenylpropanoids and polyketides	Flavonoids	Flavonoid glycosides	-	503.144	1.6496	M+ACN+H	C22H21O11+	-	51.6	metab_3911	pos_4232	pos			5.5577	5.3103	5.7188	5.8553	5.6147	5.347	4.7859	5.4428	5.3852	4.2676	4.0157	5.4094
Beta-Alanine	0.005163	0.02394	1.3384	1.2751	1.112	0.1532	yes	up	C00099	Peptides;Peptides	Amino acids;Amines	map01100;map00770;map04974;map00240;map04080;map00640;map00410	Metabolic pathways; Pantothenate and CoA biosynthesis; Protein digestion and absorption; Pyrimidine metabolism; Neuroactive ligand-receptor interaction; Propanoate metabolism; beta-Alanine metabolism	Metabolism;Metabolism;Organismal Systems;Metabolism;Environmental Information Processing;Metabolism;Metabolism	Global and overview maps;Metabolism of cofactors and vitamins;Digestive system;Nucleotide metabolism;Signaling molecules and interaction;Carbohydrate metabolism;Metabolism of other amino acids	HMDB0000056	Organic acids and derivatives	Carboxylic acids and derivatives	Amino acids, peptides, and analogues	107-95-9	90.0555	0.4676	M+H	C3H7NO2	38.7	-	metab_4558	pos_4900	pos			6.037	5.7668	5.9074	5.8555	6.053	5.7653	5.515	5.5359	5.1289	4.5783	5.5199	5.5375
Pantetheine	0.005986	0.02602	1.3383	1.2819	1.1367	0.1849	yes	up	C00831	-	-	map00770	Pantothenate and CoA biosynthesis	Metabolism	Metabolism of cofactors and vitamins	HMDB0003426	Organic acids and derivatives	Carboxylic acids and derivatives	Amino acids, peptides, and analogues	496-65-1	261.127	2.3253	M+H-H2O	C11H22N2O4S	-	45.3	metab_3824	pos_4142	pos			5.0422	4.9549	4.7657	5.1592	5.0593	4.9923	4.6722	4.7212	3.8313	3.9387	4.5256	4.6823
L-Methionine S-oxide	0.007165	0.02968	1.335	1.2713	1.1342	0.1817	yes	up	C02989	-	-	map00270	Cysteine and methionine metabolism	Metabolism	Amino acid metabolism	HMDB0002005	Organic acids and derivatives	Carboxylic acids and derivatives	Amino acids, peptides, and analogues	-	166.053	0.4949	M+H, M+Na	C5H11NO3S	78.4	-	metab_337	pos_339	pos			5.1033	5.0914	5.1645	5.2383	4.9883	5.0509	4.8432	4.3916	3.9441	4.1598	5.1068	4.5682
LysoPC(15:0)	3.318e-05	0.0007168	1.3344	1.4234	0.9322	-0.1013	yes	down	C04230	Lipids	Phospholipids	map00564;map05231	Glycerophospholipid metabolism; Choline metabolism in cancer	Metabolism;Human Diseases	Lipid metabolism;Cancer: overview	HMDB0010381	Lipids and lipid-like molecules	Glycerophospholipids	Glycerophosphocholines	-	502.294	6.005	M+Na-2H	C23H48NO7P	-	66.1	metab_8221	neg_3598	neg			7.0796	7.0674	7.1178	7.1802	7.0537	7.0644	7.7748	7.6354	7.4873	7.3409	7.7871	7.6317
1-Stearoylglycerophosphoglycerol	0.002731	0.01386	1.333	1.2452	1.0978	0.1346	yes	up	-	-	-	-	-	-	-	HMDB0061697	Lipids and lipid-like molecules	Glycerophospholipids	Glycerophosphoglycerols	-	511.305	8.2413	M-H	C24H49O9P	-	80.8	metab_7843	neg_3182	neg			6.2447	6.2989	6.7497	6.6959	6.3231	6.3322	6.1445	5.9697	5.6893	5.3932	6.0616	5.9456
PC(14:0/0:0)	0.008705	0.03349	1.3301	1.2758	1.128	0.1738	yes	up	-	-	-	-	-	-	-	HMDB0010379;LMGP01050012	Lipids and lipid-like molecules	Glycerophospholipids	Glycerophosphocholines	-	468.308	6.0306	M+H	C22H46NO7P	85.1	-	metab_1657	pos_1703	pos			5.3667	5.2475	5.523	5.5208	5.2973	5.3589	4.9738	4.9417	4.6194	3.937	5.107	5.0727
DG(18:0/0:0/18:2n6)	0.007006	0.02917	1.3297	1.2622	0.9084	-0.1386	yes	down	-	-	-	-	-	-	-	HMDB0056048	Lipids and lipid-like molecules	Glycerolipids	Diradylglycerols	-	652.586	7.0224	M+NH4	C40H74O5	-	53.9	metab_3034	pos_3268	pos			5.6403	5.8775	5.9143	5.2348	5.5741	5.8663	5.9318	6.1277	6.6449	6.6661	5.9694	6.2101
Thymidine	0.0005692	0.005415	1.3261	1.2456	1.1078	0.1477	yes	up	C00214	Nucleic acids	Nucleosides	map00240;map01100	Pyrimidine metabolism; Metabolic pathways	Metabolism;Metabolism	Nucleotide metabolism;Global and overview maps	HMDB0000273	Nucleosides, nucleotides, and analogues	Pyrimidine nucleosides	Pyrimidine 2'-deoxyribonucleosides	50-89-5	275.123	1.9041	M+CH3OH+H	C10H14N2O5	-	34.6	metab_3868	pos_4189	pos			5.109	5.1197	4.7526	5.473	5.1714	5.1569	4.6979	4.5804	4.6525	4.76	4.5081	4.5858
2-Keto-6-acetamidocaproate	0.003399	0.01809	1.3255	1.2586	1.1364	0.1845	yes	up	C05548	-	-	map01100;map00310	Metabolic pathways; Lysine degradation	Metabolism;Metabolism	Global and overview maps;Amino acid metabolism	HMDB0012150	Organic acids and derivatives	Keto acids and derivatives	Medium-chain keto acids and derivatives	-	188.092	1.7871	M+H	C8H13NO4	75.2	-	metab_1380	pos_1418	pos			5.2027	4.7147	4.3307	4.5416	5.2308	4.7122	4.2772	4.2408	4.2107	4.069	4.2885	4.1984
D-Biotin	0.005423	0.02461	1.3255	1.2733	1.1317	0.1785	yes	up	C00120	Vitamins and Cofactors	Cofactors	map01100;map00780;map02010;map04977	Metabolic pathways; Biotin metabolism; ABC transporters; Vitamin digestion and absorption	Metabolism;Metabolism;Environmental Information Processing;Organismal Systems	Global and overview maps;Metabolism of cofactors and vitamins;Membrane transport;Digestive system	HMDB0000030	Organoheterocyclic compounds	Biotin and derivatives	Not Available	-	245.095	3.0223	M+H-H2O, M+H	C10H16N2O3S	49.8	-	metab_956	pos_966	pos			5.0709	4.8186	4.8095	5.1178	5.1474	4.8774	4.6712	4.5449	4.0886	3.7875	4.672	4.6074
25-Acetylvulgaroside	6.072e-05	0.001002	1.3222	1.239	1.0784	0.1089	yes	up	-	-	-	-	-	-	-	HMDB0041365	Lipids and lipid-like molecules	Prenol lipids	Sesterterpenoids	172616-88-5	957.591	6.0986	2M+H	C27H42O7	-	77.1	metab_3464	pos_3770	pos			6.6275	6.4791	6.2716	6.5954	6.6126	6.4427	6.1179	5.8792	5.9781	6.0856	6.1691	5.964
9,10-DiHOME	2.921e-07	2.498e-05	1.3189	1.3077	1.0799	0.1109	yes	up	C14828	-	-	map00591	Linoleic acid metabolism	Metabolism	Lipid metabolism	HMDB0004704;LMFA02000229	Lipids and lipid-like molecules	Fatty Acyls	Fatty acids and conjugates	-	313.238	6.3067	M-H2O-H, M-H	C18H34O4	36.5	-	metab_5366	neg_568	neg			6.3285	6.2457	6.289	6.3139	6.3222	6.2224	5.7275	5.8043	5.8894	5.9526	5.7573	5.803
Dulcitol	0.0009093	0.007153	1.317	1.2532	1.1143	0.1561	yes	up	C01697	-	-	map01100;map00052	Metabolic pathways; Galactose metabolism	Metabolism;Metabolism	Global and overview maps;Carbohydrate metabolism	HMDB0000107;HMDB0011632	Organic oxygen compounds	Organooxygen compounds	Carbohydrates and carbohydrate conjugates	-	181.071	0.5221	M-H	C6H14O6	42.3	-	metab_10047	neg_4895	neg			5.383	5.3334	5.3637	5.6608	5.3888	5.3308	4.9802	5.0478	4.7277	4.3694	4.9694	5.0334
Sambutoxin	0.008878	0.03394	1.3149	1.2685	1.1069	0.1465	yes	up	-	-	-	-	-	-	-	HMDB0041085	Lipids and lipid-like molecules	Prenol lipids	Terpene glycosides	160047-56-3	436.282	6.3719	M+H-H2O, 2M+H	C28H39NO4	-	62.1	metab_453	pos_458	pos			6.1427	5.9947	6.2588	6.2438	6.1427	5.9442	5.8073	5.7864	5.1862	4.815	5.8414	5.7459
PC(16:1(9Z)/18:3(6Z,9Z,12Z))	5.593e-05	0.001051	1.3142	1.2768	0.9242	-0.1137	yes	down	-	-	-	-	-	-	-	LMGP01011484;HMDB0008007	Lipids and lipid-like molecules	Glycerophospholipids	Glycerophosphocholines	-	798.53	8.3463	M+FA-H	C42H76NO8P	-	88.1	metab_7658	neg_2991	neg			6.0787	5.9469	5.7089	5.8826	6.0498	5.9055	6.3893	6.5352	6.2159	6.4325	6.3809	6.5384
1-(6Z,9Z,12Z-octadecatrienoyl)-glycero-3-phosphate	0.002579	0.01338	1.3089	1.3978	0.8984	-0.1546	yes	down	-	-	-	-	-	-	-	HMDB0114743;HMDB0062316;LMGP10050023	Lipids and lipid-like molecules	Glycerophospholipids	Glycerophosphates	-	431.22	8.3463	M-H	C21H37O7P	-	57.4	metab_7311	neg_2634	neg			4.9294	4.8747	4.3547	4.8466	4.9358	4.8773	5.5823	5.4078	5.0901	4.9997	5.593	5.4022
PE(18:2/0:0)	2.625e-05	0.0006049	1.3045	1.2478	1.068	0.0949	yes	up	-	-	-	-	-	-	-	-	-	-	-	-	476.278	6.0407	M-H	C23H44NO7P	98.4	-	metab_8203	neg_3578	neg			7.9543	7.9029	7.7639	7.8913	7.96	7.8961	7.5164	7.4389	7.2836	7.1363	7.5336	7.4435
LysoPE(0:0/18:3(9Z,12Z,15Z))	0.0003377	0.003631	1.2971	1.2382	1.0804	0.1116	yes	up	-	-	-	-	-	-	-	HMDB0011479	Lipids and lipid-like molecules	Glycerophospholipids	Glycerophosphoethanolamines	-	520.268	6.6636	M+FA-H	C23H42NO7P	-	71.4	metab_7040	neg_2352	neg			7.0821	7.0394	6.8931	7.1379	7.0975	7.0678	6.7797	6.5603	6.3669	6.1812	6.7412	6.5383
Pyridoxine (Vitamin B6)	0.0002705	0.003188	1.2933	1.2181	1.0984	0.1354	yes	up	-	-	-	-	-	-	-	-	-	-	-	-	170.081	1.6427	M+H	C8H11NO3	75.8	-	metab_1365	pos_1403	pos			4.9481	4.8258	5.0526	5.2711	4.9679	4.8064	4.4156	4.5207	4.6326	4.68	4.4476	4.4992
GPEtn(14:0/20:3)	0.0001611	0.00217	1.2881	1.1822	0.9425	-0.0854	yes	down	C00350	Lipids	Phospholipids	map01100;map00564;map00563;map04136;map05167;map05130;map04723;map04140	Metabolic pathways; Glycerophospholipid metabolism; Glycosylphosphatidylinositol (GPI)-anchor biosynthesis; Autophagy - other; Kaposi sarcoma-associated herpesvirus infection; Pathogenic Escherichia coli infection; Retrograde endocannabinoid signaling; Autophagy - animal	Metabolism;Metabolism;Metabolism;Cellular Processes;Human Diseases;Human Diseases;Organismal Systems;Cellular Processes	Global and overview maps;Lipid metabolism;Glycan biosynthesis and metabolism;Transport and catabolism;Infectious disease: viral;Infectious disease: bacterial;Nervous system;Transport and catabolism	HMDB0008836;HMDB0008837	Lipids and lipid-like molecules	Glycerophospholipids	Glycerophosphoethanolamines	-	714.507	6.8649	M+H	C39H72NO8P	99.5	-	metab_1952	pos_2047	pos			7.5205	7.4372	7.2038	7.1557	7.5035	7.437	7.6939	7.8435	7.8826	7.9758	7.721	7.8414
3,4,5-trihydroxy-6-{2-hydroxy-4-[2-hydroxy-3-(2,4,6-trihydroxyphenyl)propyl]phenoxy}oxane-2-carboxylic acid	0.002884	0.01427	1.2853	1.3086	1.1101	0.1507	yes	up	-	-	-	-	-	-	-	HMDB0127734	Organic oxygen compounds	Organooxygen compounds	Carbohydrates and carbohydrate conjugates	-	513.13	1.5089	M+FA-H	C21H24O12	-	63.2	metab_6480	neg_1745	neg			6.1583	5.9723	5.9914	5.791	6.1674	5.9737	5.1841	5.8385	5.3209	5.259	5.0319	5.8442
PE(18:2(9Z,12Z)/18:3(6Z,9Z,12Z))	0.0002846	0.003279	1.2846	1.1693	0.9337	-0.099	yes	down	-	-	-	-	-	-	-	HMDB0009094;LMGP02010664	Lipids and lipid-like molecules	Glycerophospholipids	Glycerophosphoethanolamines	-	736.492	6.726	M-H	C41H72NO8P	-	89.9	metab_8003	neg_3347	neg			6.7447	6.7224	6.4204	6.2896	6.7045	6.7272	6.9782	7.064	7.1115	7.1961	7.001	7.0694
2-{9-hydroxy-2-oxo-2H,8H,9H-furo[2,3-h]chromen-8-yl}propan-2-yl acetate	0.04321	0.07102	1.2732	1.2518	1.1544	0.2071	yes	up	-	-	-	-	-	-	-	HMDB0129092	Phenylpropanoids and polyketides	Coumarins and derivatives	Furanocoumarins	-	653.192	2.0025	2M+FA-H	C16H16O6	-	55	metab_6550	neg_1816	neg			5.5923	5.2642	4.8331	5.3454	5.4927	5.1911	5.4624	4.0354	4.0953	4.2095	5.4961	4.1735
D-Sorbitol	0.002913	0.01637	1.2695	1.1921	1.0899	0.1242	yes	up	C00794	Carbohydrates	Monosaccharides	map01100;map02010;map00051;map00052	Metabolic pathways; ABC transporters; Fructose and mannose metabolism; Galactose metabolism	Metabolism;Environmental Information Processing;Metabolism;Metabolism	Global and overview maps;Membrane transport;Carbohydrate metabolism;Carbohydrate metabolism	HMDB0000247	Organic oxygen compounds	Organooxygen compounds	Carbohydrates and carbohydrate conjugates	50-70-4	205.068	0.4949	M+H-H2O, M+Na, M+H, M+H-2H2O	C6H14O6	35.7	-	metab_15	pos_16	pos			6.1976	6.1708	5.9813	6.4423	6.1957	6.1687	5.7563	5.8832	5.6735	5.1266	5.771	5.8835
PC(16:0/0:0)	0.0004959	0.004951	1.264	1.165	1.0599	0.0839	yes	up	C04230	Lipids	Phospholipids	map00564;map05231	Glycerophospholipid metabolism; Choline metabolism in cancer	Metabolism;Human Diseases	Lipid metabolism;Cancer: overview	LMGP01050018;HMDB0010382	Lipids and lipid-like molecules	Glycerophospholipids	Glycerophosphocholines	-	496.34	6.1123	M+H, 2M+Na	C24H50NO7P	88.4	-	metab_405	pos_410	pos			7.9395	7.9109	8.1861	8.1542	7.9682	7.9042	7.7165	7.6324	7.4107	7.2635	7.6838	7.6385
DG(18:2(9Z,12Z)/18:4(6Z,9Z,12Z,15Z)/0:0)	7.632e-08	5.818e-06	1.256	1.1824	0.939	-0.0908	yes	down	-	-	-	-	-	-	-	HMDB0007251	Lipids and lipid-like molecules	Fatty Acyls	Lineolic acids and derivatives	-	595.472	6.6323	M+H-H2O	C39H64O5	-	63.5	metab_3164	pos_3424	pos			6.1241	6.1281	6.1135	6.0798	6.1135	6.1253	6.4508	6.5229	6.4518	6.6318	6.4802	6.5295
LysoPE(0:0/18:4(6Z,9Z,12Z,15Z))	0.0004531	0.004403	1.2546	1.3461	0.9367	-0.0943	yes	down	-	-	-	-	-	-	-	HMDB0011480	Lipids and lipid-like molecules	Glycerophospholipids	Glycerophosphoethanolamines	-	518.252	6.0964	M+FA-H	C23H40NO7P	-	88.8	metab_6903	neg_2180	neg			7.1089	7.0075	6.7605	7.0661	7.0715	6.9968	7.6613	7.5124	7.32	7.187	7.6572	7.5112
3-amino-2-naphthoic acid	0.00347	0.0184	1.2495	1.1829	1.086	0.119	yes	up	-	-	-	-	-	-	-	-	-	-	-	-	188.071	2.2846	M+H, M+NH4	C11H9NO2	39.2	-	metab_933	pos_943	pos			6.312	6.2098	6.1542	6.4818	6.3111	6.199	5.927	6.0009	5.6148	5.2478	5.8914	6.0025
Xanthine	0.00546	0.01889	1.2467	1.2195	1.0931	0.1284	yes	up	C00385	-	-	map01100;map00230;map00232	Metabolic pathways; Purine metabolism; Caffeine metabolism	Metabolism;Metabolism;Metabolism	Global and overview maps;Nucleotide metabolism;Biosynthesis of other secondary metabolites	HMDB0000292	Organoheterocyclic compounds	Imidazopyrimidines	Purines and purine derivatives	69-89-6	151.025	1.8272	M-H	C5H4N4O2	93.5	-	metab_6524	neg_1790	neg			6.5983	6.634	6.5763	6.9229	6.5947	6.6298	6.2454	6.3639	5.8998	5.4194	6.2514	6.3712
LysoPC(18:1(9Z))	4.702e-05	0.0009324	1.2433	1.1699	1.0676	0.0944	yes	up	-	-	-	-	-	-	-	HMDB0061701;HMDB0002815	Lipids and lipid-like molecules	Glycerophospholipids	Glycerophosphocholines	-	566.346	8.3463	M+FA-H	C26H52NO7P	-	92.2	metab_7315	neg_2638	neg			7.1381	6.9991	6.9509	7.1348	7.143	6.9831	6.7515	6.6271	6.4783	6.4294	6.7466	6.6327
5beta-Pregnane-3alpha,17alpha,20alpha-triol	1.375e-07	8.604e-06	1.2348	1.177	1.0611	0.0856	yes	up	C14680	-	-	-	-	-	-	HMDB0006070	Lipids and lipid-like molecules	Steroids and steroid derivatives	Pregnane steroids	27178-64-9	337.273	6.0442	M+H, 2M+NH4	C21H36O3	40.3	-	metab_398	pos_401	pos			6.7651	6.7439	6.6095	6.7392	6.8147	6.7375	6.3613	6.3524	6.3835	6.3043	6.3324	6.3494
Adenosine 3'-monophosphate	0.002387	0.01445	1.2307	1.1543	1.0745	0.1037	yes	up	C01367	-	-	map01100;map00230	Metabolic pathways; Purine metabolism	Metabolism;Metabolism	Global and overview maps;Nucleotide metabolism	HMDB0003540	Nucleosides, nucleotides, and analogues	Ribonucleoside 3'-phosphates	Not Available	-	348.07	1.237	M+H, M+Na	C10H14N5O7P	85.6	-	metab_867	pos_877	pos			6.7537	6.9743	7.0373	7.0337	6.7699	6.9665	6.5407	6.6104	6.4345	5.9252	6.5354	6.611
(+/-)-2-Methylthiazolidine	0.003871	0.01993	1.2268	1.1596	1.1029	0.1413	yes	up	-	-	-	-	-	-	-	-	-	-	-	-	104.053	1.1614	M+H	C4H9NS	-	37.4	metab_1319	pos_1354	pos			5.1975	5.2071	4.9728	5.4528	5.2191	5.2114	4.8737	4.9682	4.5596	4.243	4.7465	4.9519
PE(18:3(9Z,12Z,15Z)/18:1(11Z))	0.0001869	0.002489	1.2252	1.1356	0.9401	-0.0891	yes	down	-	-	-	-	-	-	-	HMDB0009157	Lipids and lipid-like molecules	Glycerophospholipids	Glycerophosphoethanolamines	-	784.514	8.3463	M+FA-H	C41H74NO8P	-	74.5	metab_7324	neg_2647	neg			6.7946	6.9348	6.9768	6.6034	6.7501	6.9189	7.1043	7.2889	7.4154	7.3581	7.1421	7.2833
PI(18:1(9Z)/0:0)	0.0001146	0.001689	1.223	1.1428	1.0618	0.0865	yes	up	-	-	-	-	-	-	-	HMDB0061693;LMGP06050005	Lipids and lipid-like molecules	Glycerophospholipids	Glycerophosphoinositols	-	621.301	8.353	M+H-H2O, M+Na, M+H	C27H51O12P	43	-	metab_159	pos_160	pos			7.2075	7.1575	7.0652	7.1897	7.2627	7.1898	6.9779	6.7862	6.612	6.5765	6.8801	6.7329
Dodecanoic acid	1.475e-05	0.0003477	1.22	1.2496	1.0806	0.1118	yes	up	C02679	Lipids	Fatty acids	map01100;map00061	Metabolic pathways; Fatty acid biosynthesis	Metabolism;Metabolism	Global and overview maps;Lipid metabolism	LMFA01010012;HMDB0000638;HMDB0002262	Lipids and lipid-like molecules	Fatty Acyls	Fatty acids and conjugates	143-07-7	218.211	4.7591	M+NH4	C12H24O2	-	37.6	metab_4796	pos_4048	pos			5.4173	5.4045	5.3504	5.2292	5.4313	5.4161	4.919	4.9706	5.0467	5.1352	4.8993	4.8742
PI(18:0/18:3(9Z,12Z,15Z))	0.0008247	0.006943	1.2194	1.1283	0.9356	-0.096	yes	down	-	-	-	-	-	-	-	HMDB0009811;LMGP06010284	Lipids and lipid-like molecules	Glycerophospholipids	Glycerophosphoinositols	-	883.529	8.2983	M+Na	C45H81O13P	-	73.5	metab_2285	pos_2439	pos			6.1699	6.301	6.4135	6.0213	6.1802	6.3646	6.4644	6.6679	6.8909	6.8287	6.5022	6.6787
DG(16:0/18:3(9Z,12Z,15Z)/0:0)	4.574e-05	0.0008053	1.2185	1.1136	0.9426	-0.0853	yes	down	-	-	-	-	-	-	-	HMDB0007105	Lipids and lipid-like molecules	Fatty Acyls	Lineolic acids and derivatives	-	573.487	8.2708	M+H-H2O	C37H66O5	-	73.2	metab_2703	pos_2876	pos			6.4012	6.4515	6.3989	6.1633	6.3487	6.4773	6.6571	6.7942	6.847	6.8191	6.6603	6.7903
Sucrose	0.03425	0.05943	1.2167	1.2441	1.1106	0.1513	yes	up	C00089	Carbohydrates	Oligosaccharides	map01100;map04973;map02010;map00052;map00500;map04742	Metabolic pathways; Carbohydrate digestion and absorption; ABC transporters; Galactose metabolism; Starch and sucrose metabolism; Taste transduction	Metabolism;Organismal Systems;Environmental Information Processing;Metabolism;Metabolism;Organismal Systems	Global and overview maps;Digestive system;Membrane transport;Carbohydrate metabolism;Carbohydrate metabolism;Sensory system	HMDB0000258	Organic oxygen compounds	Organooxygen compounds	Carbohydrates and carbohydrate conjugates	57-50-1	387.115	0.5291	M-H, M+FA-H	C12H22O11	58.3	-	metab_5080	neg_278	neg			6.6025	6.4286	6.7743	6.7362	6.5978	6.4283	6.2453	6.2899	5.9058	4.6676	6.2337	6.2888
Argininosuccinic acid	0.002276	0.01402	1.2161	1.1509	1.0902	0.1246	yes	up	C03406	Peptides	Amino acids	map01100;map00220;map00250;map01230	Metabolic pathways; Arginine biosynthesis; Alanine, aspartate and glutamate metabolism; Biosynthesis of amino acids	Metabolism;Metabolism;Metabolism;Metabolism	Global and overview maps;Amino acid metabolism;Amino acid metabolism;Global and overview maps	HMDB0000052	Organic acids and derivatives	Carboxylic acids and derivatives	Amino acids, peptides, and analogues	2387-71-5	291.13	0.6593	M+H	C10H18N4O6	64.3	-	metab_1210	pos_1237	pos			5.6846	5.7524	5.7166	5.6936	5.6693	5.766	5.3576	5.4714	4.8327	4.9402	5.3547	5.4897
{2-hydroxy-2-[6-(2-methylbut-3-en-2-yl)-7-oxo-2H,3H,7H-furo[3,2-g]chromen-2-yl]propoxy}sulfonic acid	0.01159	0.04058	1.2049	1.1678	1.0973	0.134	yes	up	-	-	-	-	-	-	-	HMDB0130312	Phenylpropanoids and polyketides	Coumarins and derivatives	Furanocoumarins	-	433.093	0.536	M+Na	C19H22O8S	-	63.3	metab_4431	pos_4766	pos			5.8196	5.5853	5.6818	5.8959	5.8026	5.5967	5.4505	5.4642	5.0769	4.4984	5.406	5.4347
DG(18:0/18:3(9Z,12Z,15Z)/0:0)	9.454e-05	0.001433	1.2044	1.1078	0.9451	-0.0815	yes	down	-	-	-	-	-	-	-	HMDB0007163	Lipids and lipid-like molecules	Fatty Acyls	Lineolic acids and derivatives	-	601.519	8.2639	M+H-H2O	C39H70O5	-	76.7	metab_2706	pos_2879	pos			6.7438	6.7888	6.826	6.5603	6.6734	6.7955	6.9748	7.1338	7.2671	7.2128	6.995	7.1484
Stearoylcarnitine	0.009046	0.02415	1.1988	1.1433	1.0843	0.1168	yes	up	-	-	-	-	-	-	-	LMFA07070008;HMDB0000848	Lipids and lipid-like molecules	Fatty Acyls	Fatty acid esters	25597-09-5	464.314	6.6291	M+K-2H	C25H49NO4	-	39.6	metab_7035	neg_2344	neg			6.666	6.8168	7.1985	6.8939	6.6453	6.8168	6.5562	6.425	6.3106	5.6177	6.5285	6.4125
Racepinephrine	1.459e-05	0.0003461	1.1948	1.1049	1.0871	0.1205	yes	up	-	-	-	-	-	-	-	HMDB0062515	Benzenoids	Phenols	Benzenediols	-	184.097	2.3871	M+H	C9H13NO3	33.1	-	metab_1439	pos_1478	pos			4.7461	4.6011	4.6262	4.7418	4.7216	4.5748	4.3476	4.3588	4.2586	4.1327	4.3099	4.3629
L-trans-5-Hydroxy-2-piperidinecarboxylic acid	0.01129	0.03993	1.1937	1.3338	0.9147	-0.1286	yes	down	-	-	-	-	-	-	-	HMDB0029426	Organic acids and derivatives	Carboxylic acids and derivatives	Amino acids, peptides, and analogues	50439-45-7	146.081	0.6938	M+H	C6H11NO3	56.2	-	metab_4166	pos_4493	pos			5.3301	5.2645	5.403	5.4079	5.3239	5.2418	5.9908	5.9902	5.9462	5.0366	5.9869	6.0035
LysoPC(16:1(9Z)/0:0)	1.859e-05	0.0004759	1.1928	1.1207	1.0671	0.0937	yes	up	C04230	Lipids	Phospholipids	map00564;map05231	Glycerophospholipid metabolism; Choline metabolism in cancer	Metabolism;Human Diseases	Lipid metabolism;Cancer: overview	HMDB0010383	Lipids and lipid-like molecules	Glycerophospholipids	Glycerophosphocholines	76790-27-7	538.315	6.0337	M+FA-H	C24H48NO7P	-	80.8	metab_8204	neg_3580	neg			6.4931	6.3433	6.3682	6.459	6.4862	6.3168	6.0831	6.0709	5.8993	5.8519	6.0942	6.0469
Isonicotinic acid	0.0009882	0.007765	1.1924	1.1163	1.0688	0.096	yes	up	C07446	-	-	map00983	Drug metabolism - other enzymes	Metabolism	Xenobiotics biodegradation and metabolism	HMDB0060665;HMDB0041912	Organoheterocyclic compounds	Pyridines and derivatives	Pyridinecarboxylic acids and derivatives	55-22-1	124.039	1.1889	M+H	C6H5NO2	81.9	-	metab_4801	pos_1357	pos			6.6401	6.5377	6.5712	6.6731	6.6546	6.5475	6.3196	6.2599	6.1729	5.7457	6.3164	6.2596
Ecklonialactone A	0.0009615	0.007636	1.1866	1.1207	0.9175	-0.1242	yes	down	-	-	-	-	-	-	-	-	-	-	-	-	291.195	5.8796	M+H	C18H26O3	80.5	-	metab_3649	pos_3964	pos			4.7756	4.7681	4.5937	4.9321	4.8181	4.793	5.074	5.1564	5.0968	5.6117	5.1358	5.1877
GPEtn(18:1/18:3)	0.0008913	0.007064	1.1811	1.0965	0.9419	-0.0864	yes	down	-	-	-	-	-	-	-	HMDB0009062;HMDB0009028;HMDB0009061;HMDB0009029;HMDB0011378;HMDB0011377	Lipids and lipid-like molecules	Glycerophospholipids	Glycerophosphoethanolamines	-	738.508	6.4383	M-H	C41H74NO8P	64.4	-	metab_7006	neg_2302	neg			6.8858	6.9655	6.7981	6.5732	6.8636	6.9745	7.079	7.2572	7.3656	7.5279	7.1203	7.2382
2-Undecen-1-ol	0.004019	0.02048	1.1748	1.0812	0.9317	-0.1021	yes	down	-	-	-	-	-	-	-	LMFA05000622;HMDB0034856	Lipids and lipid-like molecules	Fatty Acyls	Fatty alcohols	37617-03-1	358.368	6.2008	2M+NH4	C11H22O	-	44.6	metab_3410	pos_3706	pos			5.7157	5.9712	5.9681	5.5951	5.5983	6.0274	5.9868	6.2757	6.5095	6.3433	6.0255	6.2942
Prostaglandin E2 p-benzamidophenyl ester	0.0133	0.04432	1.1729	1.0469	1.0938	0.1293	yes	up	-	-	-	-	-	-	-	-	-	-	-	-	530.288	5.9691	M+H-H2O	C33H41NO6	61.7	-	metab_3546	pos_3858	pos			5.1635	4.6181	5.2257	5.5012	5.2296	4.7055	4.5509	4.6022	4.7011	4.8086	4.5567	4.6127
(6S)-6-beta-hydroxy-1,4,5,6-tetrahydronicotinamide-adenine dinucleotide	0.01353	0.03056	1.1679	1.1284	1.108	0.148	yes	up	C04856	-	-	-	-	-	-	HMDB0059644	Nucleosides, nucleotides, and analogues	Purine nucleotides	Purine nucleotide sugars	-	664.117	1.6471	M-H2O-H	C21H31N7O15P2	-	32.9	metab_8651	neg_4035	neg			5.271	5.3283	5.6519	5.5999	5.427	5.4093	4.7638	5.449	4.7872	4.6702	4.4432	5.3894
Momordicoside D	0.04535	0.0962	1.165	1.1146	0.8865	-0.1738	yes	down	-	-	-	-	-	-	-	HMDB0035011	Lipids and lipid-like molecules	Fatty Acyls	Fatty acid esters	78887-73-7	824.508	6.0237	M+ACN+H	C42H70O13	-	95	metab_3488	pos_3798	pos			4.5784	4.5824	4.5678	4.5342	4.5679	4.5797	4.8693	4.7436	4.6654	6.3672	5.158	5.1148
Kynurenine	0.01804	0.054	1.1649	1.1161	1.1147	0.1567	yes	up	C00328	-	-	map01100;map05143;map00380	Metabolic pathways; African trypanosomiasis; Tryptophan metabolism	Metabolism;Human Diseases;Metabolism	Global and overview maps;Infectious disease: parasitic;Amino acid metabolism	HMDB0000684	Organic oxygen compounds	Organooxygen compounds	Carbonyl compounds	-	209.092	2.1705	M+H	C10H12N2O3	88	-	metab_4802	pos_4161	pos			5.2113	4.996	4.2526	5.1695	5.219	4.9575	4.6101	4.6098	4.2278	4.0608	4.6313	4.5999
PG(16:0/0:0)[U]	0.001056	0.007872	1.1634	1.08	1.066	0.0922	yes	up	-	-	-	-	-	-	-	-	-	-	-	-	483.273	7.6687	M-H	C22H45O9P	74.7	-	metab_7159	neg_2475	neg			6.6183	6.5914	6.9206	6.8737	6.6709	6.6237	6.4518	6.3972	6.1908	5.9993	6.3962	6.3662
3-(5,6,6-Trimethylbicyclo[2.2.1]hept-1-yl)cyclohexanol	0.0001586	0.002149	1.1591	1.0676	1.0738	0.1027	yes	up	-	-	-	-	-	-	-	HMDB0031851	Lipids and lipid-like molecules	Prenol lipids	Monoterpenoids	3407-42-9	254.248	5.9002	M+NH4	C16H28O	-	43.4	metab_3632	pos_3947	pos			5.3714	5.1912	5.1085	5.4264	5.4068	5.1819	4.9781	4.8669	4.8146	4.9826	4.9538	4.9098
PE(18:3/0:0)	0.000379	0.003846	1.1578	1.1716	0.9524	-0.0704	yes	down	-	-	-	-	-	-	-	-	-	-	-	-	474.262	6.2438	M-H, 2M-H	C23H42NO7P	97.3	-	metab_5357	neg_559	neg			8.0334	7.9099	7.6033	7.8626	8.0023	7.903	8.386	8.2863	8.1846	8.1415	8.3961	8.2841
Cytosine	0.009675	0.03603	1.1569	1.1054	1.0775	0.1077	yes	up	C00380	Nucleic acids	Bases	map00240;map01100	Pyrimidine metabolism; Metabolic pathways	Metabolism;Metabolism	Nucleotide metabolism;Global and overview maps	HMDB0000630	Organoheterocyclic compounds	Diazines	Pyrimidines and pyrimidine derivatives	71-30-7	112.051	1.0652	M+H-H2O, M+H	C4H5N3O	87.3	-	metab_855	pos_865	pos			6.2297	6.1966	6.4755	6.5248	6.2408	6.1872	6.1019	5.9767	5.6961	5.2865	6.0971	5.9707
1-(8Z,11Z,14Z-eicosatrienoyl)-glycero-3-phosphate	0.0002047	0.0026	1.1459	1.0676	1.0604	0.0846	yes	up	-	-	-	-	-	-	-	HMDB0114759;LMGP10050028;HMDB0062313	Lipids and lipid-like molecules	Glycerophospholipids	Glycerophosphates	-	502.29	8.3325	M+Na, M+ACN+Na, M+ACN+H	C23H41O7P	-	46.1	metab_177	pos_178	pos			6.509	6.443	6.539	6.5244	6.4912	6.4614	6.2616	6.1727	5.939	5.9209	6.256	6.2013
PE(P-18:0/18:3)	0.0008337	0.006991	1.1392	1.0401	0.9442	-0.0828	yes	down	-	-	-	-	-	-	-	LMGP02030048;LMGP02030047	-	-	-	-	726.543	7.1322	M+H	C41H76NO7P	52.4	-	metab_2018	pos_2125	pos			6.3639	6.3466	6.087	6.0564	6.3612	6.3639	6.5218	6.5738	6.7909	6.7796	6.525	6.607
2-Hydroxycinnamic acid	0.01908	0.05594	1.1375	1.1399	1.0892	0.1233	yes	up	C01772;C05838	-	-	map01100;map00360	Metabolic pathways; Phenylalanine metabolism	Metabolism;Metabolism	Global and overview maps;Amino acid metabolism	HMDB0134028;HMDB0041592;HMDB0002641	Phenylpropanoids and polyketides	Cinnamic acids and derivatives	Hydroxycinnamic acids and derivatives	614-60-8	165.055	1.3882	M+H	C9H8O3	80	-	metab_4794	pos_1374	pos			5.8969	5.8779	5.7437	6.1572	5.9108	5.8796	5.738	5.5891	5.2028	4.7081	5.7354	5.5885
5-Phenyl-1,3-oxazinane-2,4-dione	0.02728	0.07024	1.1332	1.0837	1.12	0.1635	yes	up	C16596	-	-	map00982	Drug metabolism - cytochrome P450	Metabolism	Xenobiotics biodegradation and metabolism	HMDB0060400	Benzenoids	Benzene and substituted derivatives	Not Available	-	209.092	1.8629	M+H, M+NH4	C10H9NO3	-	52.9	metab_908	pos_918	pos			5.0407	4.802	3.9171	4.9935	5.0294	4.7685	4.4134	4.3901	3.9931	3.9366	4.4295	4.3311
Inulobiose	0.01189	0.0411	1.1267	1.0711	1.0701	0.0977	yes	up	C01711	-	-	-	-	-	-	HMDB0029898	Organic oxygen compounds	Organooxygen compounds	Carbohydrates and carbohydrate conjugates	470-58-6	360.15	0.7006	M+NH4	C12H22O11	-	63.5	metab_4800	pos_1253	pos			6.866	6.7525	7.0043	6.9039	6.866	6.7405	6.5332	6.6185	6.4048	5.7228	6.5383	6.6239
L-Proline	0.01317	0.04421	1.1266	1.0956	1.0769	0.1069	yes	up	C00148	Peptides	Amino acids	map01100;map04978;map02010;map00330;map01230;map04974;map00970;map05230;map00404	Metabolic pathways; Mineral absorption; ABC transporters; Arginine and proline metabolism; Biosynthesis of amino acids; Protein digestion and absorption; Aminoacyl-tRNA biosynthesis; Central carbon metabolism in cancer; Staurosporine biosynthesis	Metabolism;Organismal Systems;Environmental Information Processing;Metabolism;Metabolism;Organismal Systems;Genetic Information Processing;Human Diseases;Metabolism	Global and overview maps;Digestive system;Membrane transport;Amino acid metabolism;Global and overview maps;Digestive system;Translation;Cancer: overview;Biosynthesis of other secondary metabolites	HMDB0000162	Organic acids and derivatives	Carboxylic acids and derivatives	Amino acids, peptides, and analogues	147-85-3	116.071	0.5429	M+H, M+2Na-H, M+Na, M+K	C5H9NO2	95.2	-	metab_17	pos_18	pos			6.4102	6.2956	6.332	6.4997	6.4051	6.2787	6.0967	6.1452	5.8041	5.2265	6.0776	6.1429
1-Pyrroline	0.00498	0.0234	1.1199	1.0628	1.0917	0.1266	yes	up	C15668	-	-	-	-	-	-	HMDB0060246;HMDB0012497	Organoheterocyclic compounds	Pyrrolines	Not Available	5724-81-2	70.0658	0.5429	M+H	C4H7N	-	35.3	metab_1142	pos_1163	pos			4.8996	4.7766	4.8507	4.9928	4.8827	4.7441	4.579	4.6369	4.3321	3.9605	4.5644	4.6252
Citreoviridin D	7.093e-05	0.001136	1.1181	1.0356	0.9468	-0.0789	yes	down	-	-	-	-	-	-	-	HMDB0030522	Organoheterocyclic compounds	Pyrans	Pyranones and derivatives	74145-79-2	458.254	6.2419	M+ACN+H	C24H32O6	-	39.7	metab_1740	pos_1801	pos			5.925	5.998	6.0216	5.6894	5.8425	5.8645	6.1928	6.2493	6.1742	6.24	6.2504	6.2205
D-Glucosamine 6-phosphate	0.007157	0.0217	1.1156	1.0458	1.1082	0.1482	yes	up	C00352	-	-	map01100;map00520;map00250;map04931	Metabolic pathways; Amino sugar and nucleotide sugar metabolism; Alanine, aspartate and glutamate metabolism; Insulin resistance	Metabolism;Metabolism;Metabolism;Human Diseases	Global and overview maps;Carbohydrate metabolism;Amino acid metabolism;Endocrine and metabolic disease	HMDB0001254	Organic oxygen compounds	Organooxygen compounds	Carbohydrates and carbohydrate conjugates	-	258.038	0.4662	M-H	C6H14NO8P	40.7	-	metab_9575	neg_5034	neg			4.3641	4.5937	4.8394	4.5994	4.2732	4.6138	4.2919	4.0123	4.2757	3.7015	4.3626	3.9739
1-Oleoylglycerophosphoserine	2.975e-05	0.0006604	1.1015	1.0561	1.0622	0.0871	yes	up	-	-	-	-	-	-	-	HMDB0061694	Lipids and lipid-like molecules	Glycerophospholipids	Glycerophosphoserines	-	544.266	8.3323	M+Na-2H	C24H46NO9P	-	75.8	metab_7703	neg_3036	neg			6.2027	6.1936	6.0669	6.1425	6.2329	6.163	5.9221	5.84	5.7261	5.6295	5.8769	5.8433
9,10,13-TriHOME	0.0001791	0.002407	1.0938	1.0715	1.0725	0.101	yes	up	C14835	-	-	map00591	Linoleic acid metabolism	Metabolism	Lipid metabolism	HMDB0004710	Lipids and lipid-like molecules	Fatty Acyls	Fatty acids and conjugates	29907-57-1	329.233	5.8861	M-H	C18H34O5	-	90.2	metab_6767	neg_2035	neg			5.2357	5.1273	5.0167	5.2903	5.1947	5.096	4.7492	4.8245	4.7507	5.0194	4.7162	4.8056
Avenoleic acid	0.0001994	0.002552	1.0909	1.1759	0.9469	-0.0787	yes	down	-	-	-	-	-	-	-	LMFA02000054;HMDB0029978	Lipids and lipid-like molecules	Fatty Acyls	Lineolic acids and derivatives	177931-23-6	277.217	5.9981	M-H2O-H	C18H32O3	-	36.3	metab_8230	neg_3607	neg			6.462	6.329	6.2066	6.4587	6.4371	6.3261	6.8478	6.7355	6.612	6.5793	6.8583	6.7311
Adenylosuccinate	0.03451	0.08135	1.0868	1.15	1.1184	0.1614	yes	up	C03794	-	-	map01100;map00250;map00230	Metabolic pathways; Alanine, aspartate and glutamate metabolism; Purine metabolism	Metabolism;Metabolism;Metabolism	Global and overview maps;Amino acid metabolism;Nucleotide metabolism	HMDB0000536	Benzenoids	Benzene and substituted derivatives	Biphenyls and derivatives	-	464.081	1.8147	M+H	C14H18N5O11P	45.5	-	metab_3891	pos_4212	pos			4.1577	4.786	5.1909	4.5283	4.0342	4.7872	4.0326	4.1197	4.4956	4.029	4.0688	3.8331
Alpha-Methylphenylalanine	0.000498	0.00496	1.0868	0.9944	1.0835	0.1157	yes	up	-	-	-	-	-	-	-	HMDB0029223	Phenylpropanoids and polyketides	Phenylpropanoic acids	Not Available	-	144.081	2.3047	M+H-2H2O	C10H13NO2	-	31	metab_3827	pos_4145	pos			4.3066	4.2444	4.1871	4.52	4.3735	4.2016	3.9953	4.0583	3.9399	3.807	3.9566	4.0879
(+/-)13-HpODE	0.0004169	0.004117	1.0836	1.026	1.0691	0.0964	yes	up	-	-	-	-	-	-	-	-	-	-	-	-	311.223	5.9491	M-H	C18H32O4	71.4	-	metab_6825	neg_2094	neg			5.7424	5.5375	5.5524	5.62	5.703	5.5404	5.3969	5.281	5.1383	5.0336	5.4115	5.258
2-Oleoylglycerophosphocholine	0.0003988	0.003987	1.0804	1.0021	1.0602	0.0843	yes	up	-	-	-	-	-	-	-	-	-	-	-	-	557.321	6.984	M+Cl	C26H53NO7P+	-	39	metab_7962	neg_3303	neg			6.0991	6.0595	6.3727	6.1491	6.0401	6.0481	5.8348	5.8114	5.7527	5.5826	5.869	5.8304
Pelargonic acid	0.00237	0.01441	1.0675	1.131	1.0701	0.0977	yes	up	C01601	-	-	-	-	-	-	LMFA01010009;HMDB0000847	Lipids and lipid-like molecules	Fatty Acyls	Fatty acids and conjugates	112-05-0	181.122	6.2145	M+H-2H2O, M+Na	C9H18O2	-	67.8	metab_527	pos_533	pos			5.2942	5.3017	5.2796	5.4538	5.177	5.3606	4.7642	5.0124	5.1471	5.2079	4.7692	4.8799
Lucidenolactone	0.007708	0.03094	1.0634	0.9854	0.9384	-0.0917	yes	down	-	-	-	-	-	-	-	HMDB0030897	Lipids and lipid-like molecules	Prenol lipids	Triterpenoids	-	474.285	6.2419	M+NH4	C27H36O6	-	64.9	metab_3366	pos_3660	pos			5.7299	5.7284	5.8862	5.2157	5.6412	5.6021	5.8049	6.056	6.1215	6.1951	5.8619	5.9816
GPEtn(14:0/22:5)	0.002104	0.01333	1.0599	0.9582	0.9546	-0.067	yes	down	C00350	Lipids	Phospholipids	map01100;map00564;map00563;map04136;map05167;map05130;map04723;map04140	Metabolic pathways; Glycerophospholipid metabolism; Glycosylphosphatidylinositol (GPI)-anchor biosynthesis; Autophagy - other; Kaposi sarcoma-associated herpesvirus infection; Pathogenic Escherichia coli infection; Retrograde endocannabinoid signaling; Autophagy - animal	Metabolism;Metabolism;Metabolism;Cellular Processes;Human Diseases;Human Diseases;Organismal Systems;Cellular Processes	Global and overview maps;Lipid metabolism;Glycan biosynthesis and metabolism;Transport and catabolism;Infectious disease: viral;Infectious disease: bacterial;Nervous system;Transport and catabolism	HMDB0008845;HMDB0008846	Lipids and lipid-like molecules	Glycerophospholipids	Glycerophosphoethanolamines	-	738.506	6.7349	M+H, M+Na	C41H72NO8P	99.1	-	metab_490	pos_496	pos			7.0379	6.9848	6.6805	6.6262	7.0121	6.9945	7.1316	7.2543	7.2243	7.298	7.1499	7.245
Selenohomocysteine	0.008417	0.02337	1.0455	1.0297	0.9223	-0.1167	yes	down	C05698	-	-	map01100;map00450	Metabolic pathways; Selenocompound metabolism	Metabolism;Metabolism	Global and overview maps;Metabolism of other amino acids	HMDB0004113;HMDB0004119	Organic acids and derivatives	Carboxylic acids and derivatives	Amino acids, peptides, and analogues	29475-60-3	362.939	8.3323	2M-H	C4H8NO2Se	-	34.6	metab_10050	neg_2610	neg			4.5574	4.7128	4.7386	4.3847	4.4975	4.7483	4.7038	4.9526	5.2747	5.3078	4.7798	4.9515
PI(18:0/18:3(6Z,9Z,12Z))	0.001106	0.008062	1.0436	0.9876	0.9554	-0.0658	yes	down	-	-	-	-	-	-	-	HMDB0009810;LMGP06010283	Lipids and lipid-like molecules	Glycerophospholipids	Glycerophosphoinositols	-	859.534	8.2623	M-H	C45H81O13P	-	53.6	metab_7203	neg_2519	neg			7.3296	7.4373	7.4718	7.272	7.3079	7.4281	7.503	7.7218	7.919	7.8764	7.5513	7.7358
(8S,Z)-8-methyl-6-((R)-2-methylbutylidene)octahydroindolizin-8-ol	0.000649	0.005868	1.0427	0.9602	1.0608	0.0852	yes	up	-	-	-	-	-	-	-	-	-	-	-	-	224.201	5.859	M+H	C14H25NO	56.2	-	metab_3673	pos_3988	pos			5.5262	5.3851	5.2503	5.5725	5.5261	5.3852	5.2434	5.0321	5.0504	5.1237	5.256	5.0674
Corchorifatty acid F	0.0002471	0.002981	1.0406	1.0176	0.9391	-0.0906	yes	down	-	-	-	-	-	-	-	HMDB0035919	Lipids and lipid-like molecules	Fatty Acyls	Lineolic acids and derivatives	95341-44-9	327.218	5.8861	M-H	C18H32O5	-	37.7	metab_8340	neg_3720	neg			5.3151	5.1938	5.1298	5.3397	5.2988	5.1846	5.5359	5.6113	5.4659	5.8182	5.5201	5.553
L-Pyridosine	0.002175	0.01361	1.0399	0.9751	1.0641	0.0896	yes	up	-	-	-	-	-	-	-	HMDB0029443	Organic acids and derivatives	Carboxylic acids and derivatives	Amino acids, peptides, and analogues	31489-08-4	255.134	1.7665	M+H	C12H18N2O4	-	39.1	metab_1379	pos_1417	pos			5.229	4.9963	5.1113	5.3656	5.2915	4.9843	4.7641	4.8153	4.9143	5.0217	4.7698	4.8259
DG(18:1(11Z)/18:3(9Z,12Z,15Z)/0:0)	0.001439	0.01012	1.0342	0.9358	0.9551	-0.0663	yes	down	-	-	-	-	-	-	-	HMDB0007192	Lipids and lipid-like molecules	Fatty Acyls	Lineolic acids and derivatives	-	599.503	6.8444	M+H-H2O	C39H68O5	-	67.7	metab_3085	pos_3331	pos			6.6225	6.6262	6.445	6.2639	6.567	6.6323	6.7229	6.8415	6.8544	6.9753	6.7439	6.8604
Betaine	0.04638	0.09771	1.0305	1.0302	1.0732	0.1019	yes	up	C00719	-	-	map01100;map02010;map00260	Metabolic pathways; ABC transporters; Glycine, serine and threonine metabolism	Metabolism;Environmental Information Processing;Metabolism	Global and overview maps;Membrane transport;Amino acid metabolism	HMDB0000043	Organic acids and derivatives	Carboxylic acids and derivatives	Amino acids, peptides, and analogues	6915-17-9	118.086	0.4949	M+H, 2M+H	C5H11NO2	67.6	-	metab_958	pos_968	pos			6.7586	6.7529	6.8191	6.7856	6.7727	6.7342	6.5072	6.5582	6.3858	5.3045	6.5147	6.5829
Adenosine monophosphate	0.005761	0.01941	1.0286	0.9929	1.0613	0.0858	yes	up	C00020;C00946;C01367	Nucleic acids;-;-	Nucleotides;-;-	map01100;map04068;map00230;map04740;map04024;map04934;map04923;map04152;map04925;map04924;map04927;map01523;map04022;map04928;map04211;map04742;map04150;map04151;map05032;map05012	Metabolic pathways; FoxO signaling pathway; Purine metabolism; Olfactory transduction; cAMP signaling pathway; Cushing syndrome; Regulation of lipolysis in adipocytes; AMPK signaling pathway; Aldosterone synthesis and secretion; Renin secretion; Cortisol synthesis and secretion; Antifolate resistance; cGMP-PKG signaling pathway; Parathyroid hormone synthesis, secretion and action; Longevity regul…	Metabolism;Environmental Information Processing;Metabolism;Organismal Systems;Environmental Information Processing;Human Diseases;Organismal Systems;Environmental Information Processing;Organismal Systems;Organismal Systems;Organismal Systems;Human Diseases;Environmental Information Processing;Organismal Systems;Organismal Systems;Organismal Systems;Environmental Information Processing;Environmen…	Global and overview maps;Signal transduction;Nucleotide metabolism;Sensory system;Signal transduction;Endocrine and metabolic disease;Endocrine system;Signal transduction;Endocrine system;Endocrine system;Endocrine system;Drug resistance: antineoplastic;Signal transduction;Endocrine system;Aging;Sensory system;Signal transduction;Signal transduction;Substance dependence;Neurodegenerative disease	HMDB0000045;HMDB0011617;HMDB0003540	Nucleosides, nucleotides, and analogues	Purine nucleotides	Purine ribonucleotides	61-19-8	346.056	1.2442	M-H	C10H14N5O7P	78	-	metab_10045	neg_1693	neg			6.6521	6.8737	6.9164	6.9031	6.6375	6.8626	6.4868	6.5705	6.414	5.934	6.4936	6.5894
N-Acetyl-D-Glucosamine 6-Phosphate	0.009881	0.02528	1.0268	1.0078	1.0918	0.1267	yes	up	C00357	-	-	map01100;map00520	Metabolic pathways; Amino sugar and nucleotide sugar metabolism	Metabolism;Metabolism	Global and overview maps;Carbohydrate metabolism	HMDB0001062	Organic oxygen compounds	Organooxygen compounds	Carbohydrates and carbohydrate conjugates	18191-20-3	300.049	0.494	M-H	C8H16NO9P	-	33.4	metab_9490	neg_4943	neg			5.062	4.9654	5.0372	4.8043	5.1006	4.9234	4.6608	4.7223	4.5916	3.95	4.7248	4.7265
4-Hydroxybenzaldehyde	0.007467	0.03023	1.0213	0.9863	1.0657	0.0918	yes	up	C00633	-	-	map01100	Metabolic pathways	Metabolism	Global and overview maps	HMDB0011718	Organic oxygen compounds	Organooxygen compounds	Carbonyl compounds	123-08-0	123.044	1.794	M+H	C7H6O2	64.3	-	metab_3895	pos_4216	pos			5.6724	5.6502	5.5262	5.9082	5.6781	5.638	5.5228	5.3993	5.1687	4.955	5.5228	5.4028
13(S)-HOTrE	1.679e-05	0.0003754	1.0206	0.979	1.0533	0.0749	yes	up	C16316	-	-	map00592	alpha-Linolenic acid metabolism	Metabolism	Lipid metabolism	-	-	-	-	-	277.216	5.9897	M+H-H2O	C18H30O3	50	-	metab_1631	pos_1676	pos			5.5249	5.4037	5.3437	5.4254	5.5339	5.3933	5.0979	5.135	5.1659	5.2119	5.209	5.1518
1-Oleoylglycerophosphoinositol	0.0001815	0.002432	1.0117	0.9608	1.04	0.0566	yes	up	-	-	-	-	-	-	-	HMDB0061693	Lipids and lipid-like molecules	Glycerophospholipids	Glycerophosphoinositols	-	597.305	8.3463	M-H	C27H51O12P	-	82.7	metab_7318	neg_2641	neg			8.1092	8.057	7.9481	8.1113	8.1536	8.0856	7.9151	7.7879	7.6444	7.6375	7.8576	7.7513
GPEtn(12:0/24:4)	0.0009831	0.007753	1.0083	0.9153	0.9625	-0.0551	yes	down	-	-	-	-	-	-	-	-	-	-	-	-	740.522	6.8444	M+H, M+Na	C41H74NO8P	99.5	-	metab_505	pos_511	pos			7.4956	7.507	7.3301	7.2031	7.4799	7.5073	7.6038	7.729	7.7198	7.8532	7.6305	7.7187
Hypoxanthine	0.0035	0.01851	1.008	0.9455	1.0472	0.0665	yes	up	C00262	-	-	map01100;map00230	Metabolic pathways; Purine metabolism	Metabolism;Metabolism	Global and overview maps;Nucleotide metabolism	HMDB0000157	Organoheterocyclic compounds	Imidazopyrimidines	Purines and purine derivatives	68-94-0	137.046	1.4844	M+H	C5H4N4O	94.9	-	metab_3938	pos_4259	pos			6.9982	7.2208	7.0214	7.3615	7.0044	7.2181	6.7613	6.93	6.5696	6.9143	6.7757	6.9367
1-Stearoylglycerophosphoserine	0.0009382	0.007497	1.0028	1.0665	0.9484	-0.0764	yes	down	-	-	-	-	-	-	-	HMDB0061698	Lipids and lipid-like molecules	Glycerophospholipids	Glycerophosphoserines	-	526.314	5.9691	M+H-2H2O, M+H	C24H48NO9P	-	70.9	metab_536	pos_542	pos			5.5703	5.5165	5.5685	5.7342	5.7469	5.5909	5.9233	6.0559	5.887	5.7031	5.9374	6.057
THTC	0.001323	0.009599	1.0001	0.9236	1.052	0.0731	yes	up	C11074	-	-	-	-	-	-	-	-	-	-	-	150.058	0.8104	M+H, M+NH4	C5H8O2S	65.9	-	metab_833	pos_842	pos			6.0317	6.0198	5.8653	6.2025	6.0551	6.0248	5.7824	5.8627	5.529	5.6879	5.6908	5.8566

## Sheet: S7
Metabolite	P_value	FDR	VIP_pred_OPLS-DA	VIP_PLS-DA	FC(A5L5Dg/M5L5Dg)	Log2FC(A5L5Dg/M5L5Dg)	Significant	Regulate	level	KEGG Compound ID	KEGG Compound First Category	KEGG Compound Second Category	KEGG Pathway ID	KEGG Pathway Description	KEGG Pathway First Category	KEGG Pathway Second Category	Library ID	HMDB Superclass	HMDB Class	HMDB Subclass	CAS ID	M/Z	Retention time	Adducts	Formula	Fragmentation Score	Theoretical Fragmentation Score	Metab ID	ID	Mode	RSD	Mass Error	A5L5Dg1	A5L5Dg2	A5L5Dg3	A5L5Dg4	A5L5Dg5	A5L5Dg6	M5L5Dg1	M5L5Dg2	M5L5Dg3	M5L5Dg4	M5L5Dg5	M5L5Dg6	a5l5dg_mean	a5l5dg_SD	m5l5dg_mean	m5l5dg_SD
Glycitin	1.882e-26	3.088e-22	2.9445	2.9444	8.9807	3.1668	yes	up	B(i)	C16195	-	-	map00943	Isoflavonoid biosynthesis	Metabolism	Biosynthesis of other secondary metabolites	HMDB0002219;LMPK12050096	Phenylpropanoids and polyketides	Isoflavonoids	Isoflavonoid O-glycosides	-	491.118	4.332	M-H, M+FA-H	C22H22O10	55.1	-	metab_6168	neg_406	neg			6.188	6.191	6.171	6.171	6.204	6.187	0.6876	0.685	0.6866	0.6853	0.6928	0.6947	6.185	0.01246	0.6887	0.004071
1-Salicylate glucuronide	5.232e-11	4.513e-10	2.8034	2.8049	5.2553	2.3938	yes	up	B(ii)	-	-	-	-	-	-	-	HMDB0010313	Organic oxygen compounds	Organooxygen compounds	Carbohydrates and carbohydrate conjugates	-	313.056	3.8717	M-H	C13H14O9	-	50.8	metab_14748	neg_9001	neg			6.186	6.204	6.195	6.174	6.197	6.219	1.005	1.002	1.004	2.038	1.011	1.013	6.196	0.01564	1.179	0.421
1-Linoleoylglycerophosphocholine	4.476e-06	1.044e-05	2.7275	2.7293	3.477	1.7978	yes	up	B(i)	C04100	-	-	-	-	-	-	HMDB0010386	Lipids and lipid-like molecules	Glycerophospholipids	Glycerophosphocholines	-	520.341	7.3742	M+H	C26H50NO7P	59.9	-	metab_3305	pos_3310	pos			7.019	7.057	7.044	7.053	7.054	6.974	3.735	1.116	3.86	1.12	1.166	1.141	7.034	0.03213	2.023	1.375
4-Hydroxyphenylacetylglutamine	1.112e-17	1.547e-15	2.5949	2.5948	6.779	2.7611	yes	up	B(i)	-	-	-	-	-	-	-	-	-	-	-	-	282.098	2.7189	M+H	C13H15NO6	52.8	-	metab_4649	pos_4654	pos			5.046	4.994	4.864	5.032	5.05	5.067	0.7438	0.7218	0.7324	0.7249	0.7662	0.744	5.009	0.07501	0.7389	0.01628
Varanic acid	7.165e-23	1.47e-19	2.5328	2.5327	3.523	1.8168	yes	up	B(ii)	-	-	-	-	-	-	-	LMST04030067;HMDB0002195	Lipids and lipid-like molecules	Steroids and steroid derivatives	Bile acids, alcohols and derivatives	1061-64-9	481.316	6.5338	M+FA-H	C26H44O5	-	78.9	metab_10777	neg_5020	neg			5.661	5.653	5.689	5.669	5.706	5.699	1.611	1.608	1.61	1.608	1.617	1.62	5.679	0.02155	1.612	0.004992
N-Acetylneuraminic acid	3.411e-07	9.933e-07	2.5006	2.5043	3.2553	1.7028	yes	up	B(ii)	C00270	Carbohydrates	Monosaccharides	map01100;map00520	Metabolic pathways; Amino sugar and nucleotide sugar metabolism	Metabolism;Metabolism	Global and overview maps;Carbohydrate metabolism	HMDB0000230;HMDB0000773	Organic oxygen compounds	Organooxygen compounds	Carbohydrates and carbohydrate conjugates	19342-33-7;21646-00-4	290.087	1.8114	M-H2O-H	C11H19NO9	-	68.5	metab_17044	neg_1511	neg			5.967	5.934	5.94	5.909	5.908	5.988	1.567	1.066	2.574	3.158	1.507	1.077	5.941	0.03165	1.825	0.8536
Soyasaponin II	7.077e-13	1.262e-11	2.4618	2.4621	1.9964	0.9974	yes	up	B(ii)	C12081	-	-	-	-	-	-	HMDB0034650	Lipids and lipid-like molecules	Prenol lipids	Terpene glycosides	55319-36-3	911.499	6.4104	M-H, M+Cl	C47H76O17	-	73.4	metab_6420	neg_658	neg			7.863	7.625	7.63	7.803	7.779	7.622	4.235	3.789	3.791	3.789	3.799	3.801	7.72	0.1073	3.867	0.1802
Psychosine sulfate	1.173e-05	2.542e-05	2.4421	2.4401	2.8835	1.5278	yes	up	B(ii)	C02744	-	-	-	-	-	-	LMSP08000002;HMDB0013046	Lipids and lipid-like molecules	Sphingolipids	Glycosphingolipids	-	578.245	4.3183	M+K-2H	C24H47NO10S	-	71.6	metab_9108	neg_3349	neg			6.208	6.217	6.223	6.181	6.226	6.231	1.353	1.35	3.803	1.351	3.713	1.362	6.214	0.01795	2.155	1.242
(4beta,5beta,6beta,14beta,15alpha,20S,22R)-5,6-Epoxy-4,14,15-trihydroxy-1-oxowitha-2,24-dienolide	5.933e-06	1.353e-05	2.4358	2.4359	3.1202	1.6416	yes	up	B(ii)	-	-	-	-	-	-	-	HMDB0033199	Lipids and lipid-like molecules	Steroids and steroid derivatives	Steroid lactones	222609-98-5	467.24	6.4722	M-H2O-H	C28H38O7	-	57.7	metab_12349	neg_6597	neg			5.877	5.859	5.83	5.914	5.926	5.957	3.297	0.9989	0.6544	1.793	1.348	3.241	5.894	0.04698	1.889	1.134
Pelargonidin 3-O-glucoside	2.279e-13	5.006e-12	2.408	2.4077	1.8684	0.9018	yes	up	B(i)	C12137	-	-	map01100;map00942;map01110	Metabolic pathways; Anthocyanin biosynthesis; Biosynthesis of secondary metabolites	Metabolism;Metabolism;Metabolism	Global and overview maps;Biosynthesis of other secondary metabolites;Global and overview maps	HMDB0240551	Phenylpropanoids and polyketides	Flavonoids	Flavans	-	431.097	5.3222	M-H, 2M-H, M+Cl	C21H20O10	79.1	-	metab_5846	neg_83	neg			7.909	7.932	7.921	7.926	7.928	7.916	4.321	4.216	4.365	3.978	4.098	4.46	7.922	0.008403	4.24	0.1787
Physapubenolide	2.523e-09	1.257e-08	2.3998	2.3991	0.3882	-1.3651	yes	down	B(ii)	-	-	-	-	-	-	-	LMST01160015;HMDB0033976	Lipids and lipid-like molecules	Steroids and steroid derivatives	Steroid lactones	100217-92-3	549.249	7.2821	M+Na-2H	C30H40O8	-	72.4	metab_11736	neg_5983	neg			2.362	1.826	2.848	2.646	1.824	2.562	6.229	5.875	6.15	6.125	5.828	6.038	2.345	0.4317	6.041	0.1595
Brassinolide	1.423e-18	2.849e-16	2.3803	2.3803	2.8806	1.5264	yes	up	B(ii)	C08814	Steroids	28-Carbon atoms	map01100;map01110;map00905;map01070;map01062;map04075;map01060	Metabolic pathways; Biosynthesis of secondary metabolites; Brassinosteroid biosynthesis; Biosynthesis of plant hormones; Biosynthesis of terpenoids and steroids; Plant hormone signal transduction; Biosynthesis of plant secondary metabolites	Metabolism;Metabolism;Metabolism;Metabolism;Metabolism;Environmental Information Processing;Metabolism	Global and overview maps;Global and overview maps;Metabolism of terpenoids and polyketides;Chemical structure transformation maps;Chemical structure transformation maps;Signal transduction;Chemical structure transformation maps	LMST01140001;HMDB0034081;HMDB0041130	Lipids and lipid-like molecules	Steroids and steroid derivatives	Steroid lactones	72962-43-7	479.337	6.5612	M-H	C28H48O6	-	73.6	metab_17038	neg_6517	neg			5.479	5.585	5.528	5.518	5.438	5.466	1.908	1.905	1.907	1.905	1.915	1.917	5.502	0.05233	1.91	0.005054
Jubanine B	1.766e-17	2.147e-15	2.355	2.3548	2.7291	1.4484	yes	up	B(ii)	-	-	-	-	-	-	-	HMDB0030206	Organic acids and derivatives	Carboxylic acids and derivatives	Amino acids, peptides, and analogues	60375-08-8	728.346	3.5491	M-H	C43H47N5O6	-	80.8	metab_15103	neg_9358	neg			5.442	5.64	5.581	5.572	5.528	5.541	2.033	2.029	2.032	2.03	2.039	2.042	5.551	0.06601	2.034	0.005069
Trans-Geranylgeranylbixin	3.586e-11	3.273e-10	2.2215	2.2216	2.2347	1.1601	yes	up	B(ii)	-	-	-	-	-	-	-	HMDB0034387	Lipids and lipid-like molecules	Prenol lipids	Diterpenoids	247030-35-9	711.468	6.6708	M+FA-H	C45H62O4	-	65.8	metab_12175	neg_6422	neg			5.693	5.688	5.712	5.654	5.699	5.717	2.95	2.55	2.16	2.612	2.53	2.488	5.694	0.02269	2.548	0.2533
3-Hydroxydodecanedioic acid	1.84e-11	1.882e-10	2.1874	2.1881	2.1322	1.0923	yes	up	B(ii)	-	-	-	-	-	-	-	HMDB0000413	Organic acids and derivatives	Hydroxy acids and derivatives	Medium-chain hydroxy acids and derivatives	34574-69-1	291.144	4.7095	M+FA-H	C12H22O5	-	68.5	metab_9434	neg_3676	neg			5.716	5.763	5.763	5.717	5.738	5.759	2.627	2.429	3.009	2.824	2.453	2.813	5.742	0.0223	2.693	0.2294
2-Ethylsuberic acid	4.114e-13	8.028e-12	2.15	2.1497	1.8245	0.8675	yes	up	B(ii)	-	-	-	-	-	-	-	HMDB0059708	Lipids and lipid-like molecules	Fatty Acyls	Fatty acids and conjugates	3971-33-3	247.118	4.7987	M+FA-H	C10H18O4	-	54.2	metab_13785	neg_8037	neg			6.474	6.504	6.505	6.482	6.504	6.514	3.663	3.823	3.452	3.451	3.496	3.482	6.497	0.01541	3.561	0.1506
1-Palmitoylglycerophosphoinositol	3.794e-06	8.969e-06	2.1259	2.1255	2.23	1.157	yes	up	B(ii)	-	-	-	-	-	-	-	HMDB0061695	Lipids and lipid-like molecules	Glycerophospholipids	Glycerophosphoinositols	-	571.288	7.7857	M-H	C25H49O12P	-	68.9	metab_11284	neg_5529	neg			5.166	5.305	5.501	5.978	5.822	5.21	3.344	1.729	3.341	1.729	2.085	2.56	5.497	0.3364	2.465	0.745
Homocarnosine	5.875e-05	0.0001147	2.1172	2.1161	0.4771	-1.0676	yes	down	B(ii)	C00884	-	-	map01100;map00330	Metabolic pathways; Arginine and proline metabolism	Metabolism;Metabolism	Global and overview maps;Amino acid metabolism	HMDB0000745	Organic acids and derivatives	Peptidomimetics	Hybrid peptides	3650-73-5	719.361	4.9087	3M-H	C10H16N4O3	-	67.7	metab_13661	neg_7913	neg			2.964	3.841	3.79	3.432	0.7714	2.421	6.061	5.918	6.061	6.044	5.895	6.115	2.87	1.159	6.016	0.08825
Leontogenin	1.12e-05	2.439e-05	2.1143	2.1137	2.4004	1.2633	yes	up	B(ii)	-	-	-	-	-	-	-	HMDB0033583	Organic oxygen compounds	Organooxygen compounds	Ethers	-	445.295	6.7739	M-H	C27H42O5	-	57.8	metab_10922	neg_5166	neg			5.221	5.26	5.198	5.178	5.225	5.215	1.861	2.465	3.778	1.324	2.323	1.286	5.216	0.02765	2.173	0.9262
3,5,7-trihydroxy-6-methoxy-2-(3,4,5-trihydroxyphenyl)-4H-chromen-4-one	3.607e-12	4.864e-11	2.0963	2.0966	0.5251	-0.9293	yes	down	B(ii)	-	-	-	-	-	-	-	HMDB0131883	-	-	-	-	371.04	3.605	M+Na	C16H12O9	-	65.6	metab_4544	pos_4549	pos			3.081	3.095	3.093	3.081	3.093	3.101	5.559	5.842	5.891	6	6.065	5.966	3.091	0.00803	5.887	0.1791
12(13)Ep-9-KODE	2.087e-12	3.055e-11	2.0685	2.0681	1.6798	0.7483	yes	up	B(ii)	-	-	-	-	-	-	-	HMDB0013623	Lipids and lipid-like molecules	Fatty Acyls	Fatty acids and conjugates	-	619.42	6.5954	2M-H	C18H30O4	-	70.9	metab_12244	neg_6491	neg			6.713	6.72	6.733	6.718	6.717	6.727	4.28	3.891	3.836	3.892	4.078	4.03	6.721	0.007527	4.001	0.1649
Fasciculic acid A	3.165e-21	3.676e-18	2.0666	2.0666	1.7744	0.8273	yes	up	B(ii)	-	-	-	-	-	-	-	HMDB0036439	Lipids and lipid-like molecules	Prenol lipids	Triterpenoids	126906-00-1	601.41	6.664	M-H2O-H	C36H60O8	-	63.9	metab_12186	neg_6433	neg			6.225	6.228	6.187	6.175	6.211	6.205	3.496	3.493	3.495	3.493	3.503	3.505	6.205	0.02089	3.497	0.005115
Soyasaponin A2	3.008e-11	2.825e-10	2.0574	2.0579	1.7053	0.77	yes	up	B(ii)	-	-	-	-	-	-	-	HMDB0038607	Lipids and lipid-like molecules	Prenol lipids	Terpene glycosides	78693-93-3	552.267	6.0264	M-2H	C53H86O24	-	96.5	metab_12855	neg_7103	neg			6.545	6.515	6.53	6.492	6.5	6.573	4.24	3.706	3.708	3.873	3.716	3.718	6.526	0.03003	3.827	0.2122
Caryoptosidic acid	7.225e-17	7.1e-15	2.0506	2.0507	1.9241	0.9442	yes	up	B(ii)	-	-	-	-	-	-	-	HMDB0034249	Lipids and lipid-like molecules	Prenol lipids	Terpene glycosides	220271-92-1	373.113	4.895	M-H2O-H	C16H24O11	-	71.8	metab_9600	neg_3842	neg			5.627	5.614	5.505	5.562	5.516	5.493	2.884	2.881	2.883	2.881	2.891	2.893	5.553	0.05759	2.886	0.00511
DG(18:3(6Z,9Z,12Z)/16:1(9Z)/0:0)	8.588e-08	2.856e-07	2.0158	2.0162	0.5466	-0.8714	yes	down	B(ii)	-	-	-	-	-	-	-	HMDB0007273	Lipids and lipid-like molecules	Fatty Acyls	Lineolic acids and derivatives	-	633.472	6.9042	M+FA-H	C37H64O5	-	69.6	metab_11999	neg_6246	neg			2.76	3.595	3.652	2.711	3.6	2.824	5.963	5.854	5.748	5.868	5.751	5.829	3.19	0.4677	5.836	0.08041
Isopentenyladenine-9-N-glucoside	9.297e-20	4.123e-17	2.0122	2.0121	1.9927	0.9947	yes	up	B(ii)	-	-	-	-	-	-	-	HMDB0012240	Organic oxygen compounds	Organooxygen compounds	Carbohydrates and carbohydrate conjugates	83087-94-9	344.171	5.4596	M-H2O-H	C17H25N5O4	-	51	metab_13182	neg_7433	neg			5.109	5.186	5.16	5.137	5.156	5.17	2.58	2.603	2.579	2.578	2.587	2.589	5.153	0.02694	2.586	0.009579
Scillipheosidin 3-[glucosyl-(1->2)-rhamnoside]	2.394e-09	1.206e-08	2.0085	2.0081	1.6589	0.7302	yes	up	B(ii)	-	-	-	-	-	-	-	HMDB0036946	Lipids and lipid-like molecules	Steroids and steroid derivatives	Steroid lactones	261158-68-3	729.305	3.0198	M+Na-2H	C36H52O14	-	65.3	metab_15737	neg_9992	neg			6.511	6.532	6.541	6.472	6.513	6.53	4.143	3.517	4.282	3.556	3.966	4.102	6.516	0.0246	3.928	0.3197
(1S,2S,4R,8R)-p-Menthane-1,2,8,9-tetrol	5.726e-23	1.342e-19	1.9921	1.9921	1.85	0.8875	yes	up	B(ii)	-	-	-	-	-	-	-	HMDB0039974	Lipids and lipid-like molecules	Prenol lipids	Monoterpenoids	402593-46-8	203.128	6.0128	M-H	C10H20O4	-	59.1	metab_12874	neg_7122	neg			5.467	5.464	5.498	5.476	5.471	5.482	2.959	2.956	2.958	2.956	2.966	2.968	5.476	0.01237	2.96	0.005111
APGPR Enterostatin	4.158e-09	1.947e-08	1.9858	1.9844	0.5985	-0.7406	yes	down	B(ii)	-	-	-	-	-	-	-	HMDB0006117	Benzenoids	Benzene and substituted derivatives	Benzoyl derivatives	117830-79-2	533.22	2.2387	M+K-2H	C21H36N8O6	-	71.3	metab_7378	neg_1617	neg			4.281	3.673	3.67	3.662	3.671	3.677	6.412	6.385	6.356	6.4	6.414	5.859	3.773	0.2492	6.304	0.2191
Glucosylgalactosyl hydroxylysine	2.097e-05	4.382e-05	1.9774	1.977	2.3477	1.2312	yes	up	B(ii)	-	-	-	-	-	-	-	HMDB0000585	Lipids and lipid-like molecules	Fatty Acyls	Fatty acyl glycosides	32448-35-4	467.193	4.2566	M-H2O-H	C18H34N2O13	-	83.6	metab_14307	neg_8560	neg			4.483	4.683	4.718	4.769	4.76	4.703	2.98	1.179	1.181	2.386	2.941	1.308	4.686	0.1048	1.996	0.874
Heme O	3.81e-11	3.426e-10	1.9758	1.9754	1.6097	0.6868	yes	up	B(ii)	C15672	Vitamins and Cofactors	Cofactors	map01100;map01110;map00860	Metabolic pathways; Biosynthesis of secondary metabolites; Porphyrin and chlorophyll metabolism	Metabolism;Metabolism;Metabolism	Global and overview maps;Global and overview maps;Metabolism of cofactors and vitamins	HMDB0001162	Organoheterocyclic compounds	Tetrapyrroles and derivatives	Metallotetrapyrroles	137397-56-9	819.352	4.0641	M-H2O-H	C49H58FeN4O5	-	73.3	metab_14511	neg_8764	neg			6.529	6.589	6.573	6.57	6.584	6.568	4.22	4.14	4.091	3.841	3.851	4.343	6.569	0.02111	4.081	0.2012
2-Deoxyribonic acid	4.578e-10	2.867e-09	1.9721	1.9711	0.4522	-1.145	yes	down	B(ii)	-	-	-	-	-	-	-	HMDB0000366;LMFA01050477	Organic acids and derivatives	Hydroxy acids and derivatives	Beta hydroxy acids and derivatives	29625-75-0	131.036	6.2873	M-H2O-H	C5H10O5	-	71	metab_10612	neg_4855	neg			2.551	1.953	1.95	1.942	1.951	1.957	4.485	4.625	4.463	4.597	4.618	4.431	2.051	0.2453	4.536	0.08642
20, 22-Dihydrodigoxigenin	1.674e-15	9.035e-14	1.9602	1.9599	1.7266	0.7879	yes	up	B(ii)	-	-	-	-	-	-	-	HMDB0060730	Lipids and lipid-like molecules	Steroids and steroid derivatives	Steroid lactones	-	437.253	6.3625	M+FA-H	C23H36O5	-	81.1	metab_12434	neg_6682	neg			5.741	5.842	5.781	5.76	5.81	5.813	3.321	3.476	3.32	3.318	3.327	3.362	5.791	0.03739	3.354	0.06195
PG(20:2(11Z,14Z)/18:2(9Z,12Z))	2.391e-08	9.145e-08	1.945	1.9459	0.6214	-0.6864	yes	down	B(ii)	-	-	-	-	-	-	-	LMGP04010571;HMDB0116577	Lipids and lipid-like molecules	Glycerophospholipids	Glycerophosphoglycerols	-	797.54	6.8356	M-H	C44H79O10P	-	61	metab_12030	neg_6277	neg			3.673	3.68	4.234	4.505	4.341	3.684	6.519	6.496	6.443	6.453	6.42	6.483	4.02	0.3827	6.469	0.03678
Cortolone-3-glucuronide	1.6e-09	8.522e-09	1.9374	1.938	1.6306	0.7054	yes	up	B(ii)	-	-	-	-	-	-	-	HMDB0010320	Lipids and lipid-like molecules	Steroids and steroid derivatives	Steroidal glycosides	56162-46-0	579.224	6.616	M+K-2H	C27H42O11	-	53	metab_12225	neg_6472	neg			6.197	6.223	6.234	6.267	6.227	6.227	4.23	3.572	3.574	4.048	3.916	3.584	6.229	0.02238	3.82	0.2854
Muricin A	2.417e-09	1.215e-08	1.9363	1.936	1.6173	0.6936	yes	up	B(ii)	-	-	-	-	-	-	-	HMDB0036977	Lipids and lipid-like molecules	Fatty Acyls	Fatty alcohols	-	641.462	6.5407	M+FA-H	C35H64O7	-	86.5	metab_12282	neg_6530	neg			6.282	6.337	6.313	6.301	6.296	6.306	3.655	3.759	4.42	3.653	3.841	4.068	6.306	0.01854	3.899	0.2978
3,4,5-trihydroxy-6-[3-(4-methoxyphenyl)propoxy]oxane-2-carboxylic acid	1.221e-07	3.913e-07	1.9245	1.9242	1.7549	0.8114	yes	up	B(ii)	-	-	-	-	-	-	-	HMDB0135749	-	-	-	-	377.098	4.6683	M+Cl	C16H22O8	-	64.8	metab_13924	neg_8176	neg			5.548	5.615	5.618	5.625	5.623	5.653	2.841	3.175	2.54	3.656	3.32	3.665	5.614	0.03482	3.199	0.448
Alpha-Carboxy-delta-decalactone	8.995e-14	2.396e-12	1.9202	1.9201	1.6138	0.6905	yes	up	B(ii)	-	-	-	-	-	-	-	HMDB0030985	Organoheterocyclic compounds	Lactones	Delta valerolactones	-	259.118	5.2879	M+FA-H	C11H18O4	-	62.3	metab_9919	neg_4161	neg			6.133	6.169	6.154	6.144	6.159	6.173	3.814	3.682	3.976	3.755	3.88	3.779	6.155	0.01519	3.814	0.1025
6-Hydroxy-R-phenprocoumon	1.375e-12	2.187e-11	1.9189	1.9186	0.5531	-0.8544	yes	down	B(ii)	-	-	-	-	-	-	-	HMDB0060886	Phenylpropanoids and polyketides	Coumarins and derivatives	Hydroxycoumarins	-	331.075	6.2324	M+Cl	C18H16O4	-	56.4	metab_10555	neg_4798	neg			2.891	2.899	2.896	2.888	2.897	2.903	5.109	5.056	5.393	5.327	5.197	5.335	2.896	0.005397	5.236	0.1361
Soyasapogenol A	1.113e-10	8.534e-10	1.9185	1.9194	1.8178	0.8622	yes	up	B(ii)	C17419	-	-	-	-	-	-	HMDB0034505	Lipids and lipid-like molecules	Prenol lipids	Triterpenoids	508-01-0	511.318	7.0278	M+K-2H	C30H50O4	-	55.2	metab_11876	neg_6123	neg			5.511	5.05	5.048	5.405	5.295	5.059	2.849	2.846	2.848	3	2.856	2.858	5.228	0.2043	2.876	0.0608
Araliasaponin VIII	4.419e-12	5.816e-11	1.9138	1.9142	1.5415	0.6243	yes	up	B(ii)	-	-	-	-	-	-	-	HMDB0037259	Lipids and lipid-like molecules	Prenol lipids	Terpene glycosides	340982-23-2	648.299	5.9178	M-2H	C60H98O30	-	90.9	metab_10282	neg_4525	neg			6.618	6.64	6.646	6.628	6.623	6.662	4.358	4.066	4.508	4.304	4.213	4.379	6.636	0.01627	4.305	0.1517
9-Deoxy-delta12-PGD2	7.501e-09	3.297e-08	1.9114	1.9127	1.5538	0.6358	yes	up	B(ii)	-	-	-	-	-	-	-	HMDB0060103	Lipids and lipid-like molecules	Fatty Acyls	Eicosanoids	-	373.178	6.5407	M+K-2H	C20H32O4	-	57.2	metab_10782	neg_5025	neg			6.599	6.642	6.609	6.611	6.611	6.605	4.681	4.248	3.945	4.623	4.104	3.936	6.613	0.01514	4.256	0.3278
Galactosylhydroxylysine	4.33e-09	2.018e-08	1.9102	1.9084	1.6014	0.6793	yes	up	B(ii)	C05547	-	-	-	-	-	-	HMDB0000600	Organic acids and derivatives	Carboxylic acids and derivatives	Amino acids, peptides, and analogues	32448-36-5	647.303	4.9433	2M-H	C12H24N2O8	-	61.1	metab_13628	neg_7880	neg			6.213	6.252	6.242	6.226	6.23	6.252	3.906	4.202	3.519	3.517	4.066	4.153	6.236	0.01539	3.894	0.3079
3,4,5-trihydroxy-6-{[1-(4-methoxyphenyl)-4-methylpentan-3-yl]oxy}oxane-2-carboxylic acid	6.735e-12	8.254e-11	1.907	1.9072	1.7861	0.8368	yes	up	B(ii)	-	-	-	-	-	-	-	HMDB0132969	-	-	-	-	405.151	3.7208	M+Na-2H	C19H28O8	-	63.6	metab_8559	neg_2800	neg			5.278	5.324	5.249	5.191	5.234	5.283	2.848	2.939	3.239	2.845	2.854	2.944	5.26	0.04603	2.945	0.1512
3,4,5-trihydroxy-6-{[(16S)-5,7,12-trihydroxy-8,8,10,12,16-pentamethyl-3-[1-(2-methyl-1,3-thiazol-4-yl)prop-1-en-2-yl]-9-oxo-17-oxa-4-azabicyclo[14.1.0]heptadec-4-en-11-yl]oxy}oxane-2-carboxylic acid	2.361e-11	2.328e-10	1.9064	1.9069	1.7025	0.7677	yes	up	B(ii)	-	-	-	-	-	-	-	HMDB0127563	-	-	-	-	733.279	4.1054	M+Cl	C33H50N2O12S	-	85.7	metab_14467	neg_8720	neg			5.595	5.63	5.611	5.633	5.564	5.648	3.478	3.141	3.509	3.306	3.28	3.065	5.613	0.03035	3.297	0.1769
Lithocholyltaurine	3.295e-08	1.221e-07	1.8978	1.8967	0.5911	-0.7585	yes	down	B(ii)	C02592	-	-	-	-	-	-	HMDB0000722	Lipids and lipid-like molecules	Steroids and steroid derivatives	Bile acids, alcohols and derivatives	516-90-5	528.298	7.3415	M+FA-H	C26H45NO5S	-	74.6	metab_11221	neg_5466	neg			3.265	3.305	3.269	3.493	3.271	3.606	5.763	5.159	5.901	5.985	5.383	5.999	3.368	0.1459	5.698	0.3489
Sterebin E	8.769e-12	1.022e-10	1.8915	1.8913	1.6858	0.7534	yes	up	B(ii)	-	-	-	-	-	-	-	HMDB0035379	Lipids and lipid-like molecules	Prenol lipids	Diterpenoids	114343-74-7	383.243	6.4447	M+FA-H	C20H34O4	-	67.1	metab_12377	neg_6625	neg			5.582	5.612	5.59	5.601	5.621	5.577	3.615	3.224	3.227	3.225	3.393	3.237	5.597	0.01699	3.32	0.1588
Deoxycholic acid glycine conjugate	1.067e-11	1.195e-10	1.8848	1.8843	0.5568	-0.8448	yes	down	B(ii)	C05464	-	-	-	-	-	-	LMST05030006;HMDB0000631	Lipids and lipid-like molecules	Steroids and steroid derivatives	Bile acids, alcohols and derivatives	360-65-6	448.306	6.7533	M-H	C26H43NO5	-	55.9	metab_12112	neg_6359	neg			2.96	2.792	2.722	2.797	2.952	2.824	4.89	5.024	5.155	5.237	5.09	5.215	2.841	0.09531	5.102	0.1306
AICAR	3.713e-09	1.766e-08	1.883	1.8836	0.5905	-0.76	yes	down	B(ii)	C04677	-	-	map01100;map01110;map00230;map00340;map01065;map04152;map01060	Metabolic pathways; Biosynthesis of secondary metabolites; Purine metabolism; Histidine metabolism; Biosynthesis of alkaloids derived from histidine and purine; AMPK signaling pathway; Biosynthesis of plant secondary metabolites	Metabolism;Metabolism;Metabolism;Metabolism;Metabolism;Environmental Information Processing;Metabolism	Global and overview maps;Global and overview maps;Nucleotide metabolism;Amino acid metabolism;Chemical structure transformation maps;Signal transduction;Chemical structure transformation maps	HMDB0003192;HMDB0001517;HMDB0062424;HMDB0062179	Organoheterocyclic compounds	Azoles	Imidazoles	3031-94-5	319.043	1.2792	M-H2O-H	C9H15N4O8P	-	61.4	metab_17036	neg_10889	neg			3.076	3.479	3.197	3.073	3.153	3.755	5.437	5.465	5.649	5.55	5.576	5.739	3.289	0.273	5.57	0.113
S-Prenyl-L-cysteine	6e-17	6.153e-15	1.8714	1.8711	1.8187	0.8629	yes	up	B(ii)	C06751	-	-	-	-	-	-	HMDB0012286	Organic acids and derivatives	Carboxylic acids and derivatives	Amino acids, peptides, and analogues	5287-46-7	234.08	3.5217	M+FA-H	C8H15NO2S	-	66.3	metab_15146	neg_9401	neg			4.872	4.923	4.959	4.977	4.944	4.926	2.717	2.694	2.696	2.694	2.772	2.706	4.934	0.0364	2.713	0.03012
Lucidenic acid M	2.264e-19	7.01e-17	1.8698	1.8697	1.5409	0.6238	yes	up	B(ii)	C10029	-	-	-	-	-	-	HMDB0035973	Phenylpropanoids and polyketides	Flavonoids	O-methylated flavonoids	110241-33-3	504.333	7.5416	M+ACN+H	C27H42O6	-	67.9	metab_2660	pos_2665	pos			6.324	6.313	6.33	6.296	6.293	6.338	4.105	4.078	4.091	4.082	4.132	4.105	6.316	0.01827	4.099	0.01986
19-Hydroxycinnzeylanol 19-glucoside	3.116e-10	2.05e-09	1.8579	1.8575	0.6229	-0.6829	yes	down	B(ii)	-	-	-	-	-	-	-	HMDB0036856	Lipids and lipid-like molecules	Prenol lipids	Terpene glycosides	-	561.251	2.6418	M-H	C26H42O13	-	61.6	metab_16288	neg_10543	neg			4.028	3.567	3.563	3.556	3.565	3.571	5.782	5.997	5.812	5.754	5.99	5.748	3.642	0.1894	5.847	0.1157
6-{[(1R,16S)-5,7-dihydroxy-8,8,10,12,16-pentamethyl-3-[1-(2-methyl-1,3-thiazol-4-yl)prop-1-en-2-yl]-9-oxo-17-oxa-4-azabicyclo[14.1.0]heptadec-4-en-11-yl]oxy}-3,4,5-trihydroxyoxane-2-carboxylic acid	2.512e-13	5.388e-12	1.8513	1.851	1.5703	0.651	yes	up	B(ii)	-	-	-	-	-	-	-	HMDB0127536	-	-	-	-	663.298	4.8398	M-H2O-H	C33H50N2O11S	-	77.8	metab_13730	neg_7982	neg			5.965	6.006	5.993	5.972	6.023	6.003	3.742	3.738	3.74	3.829	3.846	4.007	5.994	0.02161	3.817	0.1046
Pitheduloside D	2.883e-05	5.89e-05	1.8418	1.846	1.7038	0.7688	yes	up	B(ii)	-	-	-	-	-	-	-	HMDB0031358	Lipids and lipid-like molecules	Prenol lipids	Terpene glycosides	189161-64-6	879.481	6.136	M-H2O-H	C46H74O17	-	79.2	metab_12734	neg_6982	neg			5.702	5.822	5.631	5.679	5.688	5.742	3.966	2.628	4.338	3.9	2.638	2.64	5.711	0.06524	3.352	0.7985
[(2-pentyl-3-phenyloxiran-2-yl)methoxy]sulfonic acid	1.369e-10	1.014e-09	1.8418	1.8406	0.621	-0.6873	yes	down	B(ii)	-	-	-	-	-	-	-	HMDB0126540	-	-	-	-	645.201	6.8288	2M+FA-H	C14H20O5S	-	81.5	metab_10971	neg_5215	neg			3.651	3.526	3.384	3.486	3.665	3.551	5.928	5.62	5.769	5.806	5.434	5.683	3.544	0.1053	5.707	0.1703
LysoPI(20:0/0:0)	0.009656	0.01375	1.8272	1.8268	6.0111	2.5876	yes	up	B(ii)	-	-	-	-	-	-	-	HMDB0240260	Lipids and lipid-like molecules	Glycerophospholipids	Glycerophosphoinositols	1425501-06-9	673.355	6.0605	M+FA-H	C29H57O12P	-	81	metab_12817	neg_7065	neg			0.0012	4.208	4.274	3.884	4.545	4.527	0.0011	0.0011	0.0011	3.56	0.0011	0.0011	3.573	1.767	0.5944	1.453
3-Hydroxy-5Z-octenyl acetate	1.096e-13	2.785e-12	1.8249	1.8253	1.514	0.5984	yes	up	B(ii)	-	-	-	-	-	-	-	HMDB0030369	Lipids and lipid-like molecules	Fatty Acyls	Fatty alcohol esters	-	231.123	5.6654	M+FA-H	C10H18O3	-	68.4	metab_10180	neg_4422	neg			6.222	6.239	6.248	6.21	6.237	6.241	4.229	4.116	4.133	4.14	3.942	4.141	6.233	0.01419	4.117	0.09446
Erinacine E	3.432e-16	2.573e-14	1.8196	1.8199	1.6253	0.7007	yes	up	B(ii)	-	-	-	-	-	-	-	HMDB0029656	Lipids and lipid-like molecules	Prenol lipids	Diterpenoids	178120-47-3	909.503	4.9845	2M+FA-H	C25H36O6	-	66.7	metab_13587	neg_7839	neg			5.467	5.456	5.489	5.45	5.481	5.425	3.397	3.309	3.41	3.403	3.319	3.322	5.461	0.02314	3.36	0.04794
N-(alpha-Linolenoyl) Tyrosine	1.579e-10	1.146e-09	1.8154	1.8159	0.6623	-0.5944	yes	down	B(i)	-	-	-	-	-	-	-	-	-	-	-	-	440.279	6.6708	M-H	C27H39NO4	84.5	-	metab_10866	neg_5110	neg			4.163	4.19	4.2	4.109	4.25	3.869	6.203	6.407	6.12	6.154	6.425	6.107	4.13	0.1361	6.236	0.1435
DTDP-D-glucose	2.645e-15	1.344e-13	1.8065	1.8066	1.5737	0.6542	yes	up	B(ii)	C00842	-	-	map01100;map01110;map00521;map00523;map00525;map01055	Metabolic pathways; Biosynthesis of secondary metabolites; Streptomycin biosynthesis; Polyketide sugar unit biosynthesis; Acarbose and validamycin biosynthesis; Biosynthesis of vancomycin group antibiotics	Metabolism;Metabolism;Metabolism;Metabolism;Metabolism;Metabolism	Global and overview maps;Global and overview maps;Biosynthesis of other secondary metabolites;Metabolism of terpenoids and polyketides;Biosynthesis of other secondary metabolites;Metabolism of terpenoids and polyketides	HMDB0001328	Nucleosides, nucleotides, and analogues	Pyrimidine nucleotides	Pyrimidine nucleotide sugars	2196-62-5	609.074	2.4442	M+FA-H	C16H26N2O16P2	-	65.1	metab_7415	neg_1654	neg			5.702	5.673	5.75	5.592	5.623	5.744	3.609	3.605	3.607	3.606	3.615	3.617	5.681	0.06416	3.61	0.005115
Stachyose	2.725e-11	2.607e-10	1.8055	1.8047	1.5043	0.5891	yes	up	B(i)	C01613	-	-	map01100;map00052	Metabolic pathways; Galactose metabolism	Metabolism;Metabolism	Global and overview maps;Carbohydrate metabolism	HMDB0003553	Organic oxygen compounds	Organooxygen compounds	Carbohydrates and carbohydrate conjugates	470-55-3	701.19	2.1909	M+Cl, M+FA-H, M-H	C24H42O21	73.4	-	metab_5778	neg_15	neg			5.864	6.29	6.251	6.236	6.208	6.292	4.113	4.11	4.112	4.11	4.12	4.122	6.19	0.1631	4.115	0.005116
Alpha-Hydroxymetoprolol	1.865e-12	2.806e-11	1.8028	1.803	1.553	0.6351	yes	up	B(ii)	-	-	-	-	-	-	-	HMDB0060994	Benzenoids	Phenol ethers	Not Available	-	328.176	5.6311	M+FA-H	C15H25NO4	-	54.1	metab_13067	neg_7318	neg			5.793	5.82	5.811	5.771	5.806	5.832	3.706	3.506	3.841	3.788	3.784	3.805	5.805	0.02143	3.738	0.1222
Lacosamide-glucuronide	1.113e-19	4.682e-17	1.8013	1.8013	1.5704	0.6511	yes	up	B(ii)	-	-	-	-	-	-	-	HMDB0060829	Organic oxygen compounds	Organooxygen compounds	Carbohydrates and carbohydrate conjugates	-	449.116	3.4182	M+Na-2H	C18H24N2O10	-	66.3	metab_15268	neg_9523	neg			5.649	5.688	5.69	5.631	5.656	5.662	3.604	3.601	3.603	3.601	3.611	3.613	5.663	0.02276	3.606	0.005115
3,4-dihydroxy-5-{[(2E)-3-[4-hydroxy-3-(sulfooxy)phenyl]prop-2-enoyl]oxy}cyclohex-1-ene-1-carboxylic acid	1.635e-08	6.54e-08	1.7942	1.7924	0.682	-0.5522	yes	down	B(ii)	-	-	-	-	-	-	-	HMDB0130154	-	-	-	-	437.017	5.2742	M+Na-2H	C16H16O11S	-	62.2	metab_13335	neg_7587	neg			4.825	4.677	4.481	4.035	4.27	4.418	6.542	6.335	6.639	6.633	6.381	6.626	4.451	0.2824	6.526	0.1354
Ecklonialactone A	1.57e-12	2.417e-11	1.7903	1.7902	1.7616	0.8169	yes	up	B(i)	-	-	-	-	-	-	-	-	-	-	-	-	291.196	9.884	M+H	C18H26O3	90.1	-	metab_2889	pos_2894	pos			4.698	4.899	4.661	4.707	4.776	4.543	2.682	2.656	2.668	2.659	2.71	2.683	4.714	0.1185	2.676	0.01982
N-(Carbomethoxyacetyl)-4-S-chlorotryptophan	1.306e-08	5.369e-08	1.7894	1.7882	0.6365	-0.6518	yes	down	B(ii)	-	-	-	-	-	-	-	HMDB0030398	Organic acids and derivatives	Carboxylic acids and derivatives	Amino acids, peptides, and analogues	-	375.017	6.0674	M+K-2H	C15H15ClN2O5	-	58.9	metab_12812	neg_7060	neg			3.787	3.421	3.616	3.41	3.419	4.017	5.771	5.479	5.747	5.784	5.429	5.843	3.612	0.2488	5.675	0.1751
Serylalanine	2.185e-10	1.525e-09	1.7857	1.7854	1.6582	0.7296	yes	up	B(ii)	-	-	-	-	-	-	-	HMDB0029032	Organic acids and derivatives	Carboxylic acids and derivatives	Amino acids, peptides, and analogues	6403-17-4	211.05	5.1155	M+Cl, 2M-H	C6H12N2O4	-	62.7	metab_6274	neg_512	neg			5.118	5.164	5.124	5.136	5.151	5.098	3.024	2.933	2.935	3.259	3.413	3.007	5.132	0.02389	3.095	0.1962
(23S)-23,25-dihdroxy-24-oxovitamine D3 23-(beta-glucuronide)	2.724e-09	1.342e-08	1.7808	1.7798	0.6533	-0.6142	yes	down	B(ii)	-	-	-	-	-	-	-	HMDB0010361	Lipids and lipid-like molecules	Steroids and steroid derivatives	Vitamin D and derivatives	-	641.314	5.2186	M+Cl	C33H50O10	-	81.7	metab_13382	neg_7634	neg			4.148	3.427	4.019	3.798	3.774	3.847	5.862	5.771	5.923	5.912	5.811	5.939	3.835	0.2463	5.87	0.06727
Crocin 3	2.193e-10	1.528e-09	1.7705	1.7707	0.6653	-0.5879	yes	down	B(ii)	-	-	-	-	-	-	-	HMDB0039121	Lipids and lipid-like molecules	Prenol lipids	Diterpenoids	55750-85-1	651.266	5.3702	M-H	C32H44O14	-	80	metab_13264	neg_7515	neg			3.827	4.223	4.186	3.979	3.833	3.839	5.917	5.912	6.02	6	5.967	6.09	3.981	0.1825	5.984	0.0673
2,4,12-Octadecatrienoic acid piperidide	1.964e-14	6.981e-13	1.7697	1.7695	0.7229	-0.4681	yes	down	B(ii)	-	-	-	-	-	-	-	HMDB0032034	Organoheterocyclic compounds	Piperidines	N-acylpiperidines	151391-71-8	390.3	6.8288	M+FA-H	C23H39NO	-	56.4	metab_12059	neg_6306	neg			5.256	5.162	5.14	5.22	5.216	5.123	7.225	7.248	7.108	7.181	7.152	7.129	5.186	0.05211	7.174	0.05467
Muricin D	5.416e-10	3.32e-09	1.7662	1.7666	1.4875	0.5729	yes	up	B(ii)	-	-	-	-	-	-	-	HMDB0036975	Lipids and lipid-like molecules	Fatty Acyls	Fatty alcohols	-	567.425	6.5612	M-H	C33H60O7	-	57.1	metab_12269	neg_6516	neg			6.099	6.099	6.103	6.071	6.081	6.105	3.776	3.943	4.326	4.234	4.044	4.252	6.093	0.01377	4.096	0.2121
9-Oxo-nonanoic acid	1.358e-18	2.752e-16	1.7649	1.765	1.6726	0.7421	yes	up	B(ii)	C16322	-	-	map00592;map01110	alpha-Linolenic acid metabolism; Biosynthesis of secondary metabolites	Metabolism;Metabolism	Lipid metabolism;Global and overview maps	HMDB0094711;LMFA01060160	Lipids and lipid-like molecules	Fatty Acyls	Fatty acids and conjugates	-	217.107	6.136	M+FA-H	C9H16O3	-	74.3	metab_10445	neg_4688	neg			4.902	4.92	4.919	4.901	4.912	4.928	2.925	2.922	2.924	2.992	2.932	2.934	4.914	0.01079	2.938	0.02668
6-{4-[3-(3,7-dimethylocta-2,6-dien-1-yl)-7-hydroxy-8-(3-methylbut-2-en-1-yl)-4-oxo-4H-chromen-2-yl]-3-hydroxyphenoxy}-3,4,5-trihydroxyoxane-2-carboxylic acid	2.003e-17	2.364e-15	1.7614	1.7613	1.5986	0.6768	yes	up	B(ii)	-	-	-	-	-	-	-	HMDB0129666	-	-	-	-	685.246	4.1192	M+Cl	C36H42O11	-	53.4	metab_8964	neg_3205	neg			5.24	5.245	5.213	5.253	5.324	5.245	3.285	3.281	3.283	3.282	3.291	3.294	5.253	0.03716	3.286	0.005114
Arachidonoyl Serinol	0.0001234	0.0002309	1.7585	1.7561	0.5687	-0.8143	yes	down	B(ii)	-	-	-	-	-	-	-	HMDB0013650	Lipids and lipid-like molecules	Fatty Acyls	Fatty amides	183718-70-9	422.29	6.6365	M+FA-H	C23H39NO3	-	74.7	metab_10839	neg_5083	neg			3.839	2.343	3.939	2.074	1.965	3.295	5.089	5.114	5.133	5.141	5.076	5.135	2.909	0.8925	5.115	0.02693
Kinetin-7-N-glucoside	1.004e-10	7.83e-10	1.7558	1.7547	0.5977	-0.7425	yes	down	B(ii)	-	-	-	-	-	-	-	HMDB0012243	Organic oxygen compounds	Organooxygen compounds	Carbohydrates and carbohydrate conjugates	823188-66-5	358.119	6.0264	M-H2O-H	C16H19N5O6	-	62.7	metab_10345	neg_4588	neg			2.914	2.922	2.919	2.911	2.92	2.926	5.081	4.783	4.941	5.041	4.606	4.85	2.919	0.005398	4.884	0.1762
11-Dehydro-thromboxane B2	2.563e-08	9.756e-08	1.752	1.7538	1.615	0.6915	yes	up	B(ii)	C05964	Lipids	Eicosanoids	map00590;map01100;map04726	Arachidonic acid metabolism; Metabolic pathways; Serotonergic synapse	Metabolism;Metabolism;Organismal Systems	Lipid metabolism;Global and overview maps;Nervous system	LMFA03030004;LMFA03030014;HMDB0004242	Lipids and lipid-like molecules	Fatty Acyls	Eicosanoids	67910-12-7	413.217	6.9659	M+FA-H	C20H32O6	-	59.8	metab_11923	neg_6170	neg			5.181	5.263	5.266	5.177	5.221	5.249	3.385	3.253	3.223	3.571	2.65	3.334	5.226	0.0396	3.236	0.3122
3,4,5-trihydroxy-2-[hydroxy(3,4,5-trihydroxyoxan-2-yl)methyl]-6-[(2E)-3-(4-hydroxyphenyl)prop-2-enoyl]-4-[3,4,5-trihydroxy-6-(hydroxymethyl)oxan-2-yl]cyclohex-2-en-1-one	1.07e-11	1.197e-10	1.7511	1.7506	0.6572	-0.6056	yes	down	B(ii)	-	-	-	-	-	-	-	HMDB0128221	-	-	-	-	651.13	2.6007	M+K-2H	C27H34O16	-	69.4	metab_7466	neg_1706	neg			3.772	3.636	3.769	3.637	3.805	3.825	5.567	5.593	5.779	5.852	5.724	5.636	3.741	0.0834	5.692	0.1119
Pyridoxal (Vitamin B6)	1.628e-14	5.87e-13	1.7477	1.7474	1.6919	0.7586	yes	up	B(i)	-	-	-	-	-	-	-	-	-	-	-	-	166.05	1.8532	M-H	C8H9NO3	55.8	-	metab_7286	neg_1525	neg			4.646	4.687	4.763	4.701	4.807	4.828	2.798	2.795	2.797	2.796	2.81	2.807	4.739	0.07199	2.801	0.006311
Dodecanoylcarnitine	3.744e-06	8.861e-06	1.7452	1.7448	0.6139	-0.7039	yes	down	B(i)	-	-	-	-	-	-	-	LMFA07070062;HMDB0002250	Lipids and lipid-like molecules	Fatty Acyls	Fatty acid esters	25518-54-1	344.28	6.2249	M+H	C19H37NO4	61.9	-	metab_2407	pos_2411	pos			3.24	3.253	3.252	3.24	3.252	3.26	4.989	4.675	4.812	5.899	5.441	5.938	3.249	0.008032	5.292	0.5498
1,4-Dihydroxy-2-naphthoic acid	2.305e-18	4.202e-16	1.7446	1.7445	0.5927	-0.7546	yes	down	B(i)	C03657	-	-	map01100;map00130;map01110	Metabolic pathways; Ubiquinone and other terpenoid-quinone biosynthesis; Biosynthesis of secondary metabolites	Metabolism;Metabolism;Metabolism	Global and overview maps;Metabolism of cofactors and vitamins;Global and overview maps	-	-	-	-	-	203.034	5.0739	M-H	C11H8O4	62.7	-	metab_9750	neg_3992	neg			2.804	2.812	2.809	2.801	2.81	2.816	4.767	4.762	4.74	4.752	4.722	4.689	2.809	0.005396	4.739	0.02914
Hovenidulcioside A2	1.362e-11	1.467e-10	1.7403	1.7406	1.4701	0.5559	yes	up	B(ii)	-	-	-	-	-	-	-	HMDB0041029	Lipids and lipid-like molecules	Prenol lipids	Terpene glycosides	171499-80-2	743.348	6.0332	M-H2O-H, M+K-2H	C38H58O12	-	58	metab_6360	neg_598	neg			6.031	6.063	6.094	5.96	6.016	6.031	4.051	4.01	4.195	4.208	4.247	3.907	6.032	0.04514	4.103	0.134
9'-Carboxy-gamma-chromanol	1.677e-08	6.677e-08	1.7355	1.7359	1.4758	0.5615	yes	up	B(ii)	-	-	-	-	-	-	-	HMDB0012868	Organoheterocyclic compounds	Benzopyrans	1-benzopyrans	1215088-64-4	421.259	6.5338	M+FA-H	C23H36O4	-	70.2	metab_12298	neg_6546	neg			6.028	6.047	6.029	6.016	6.03	6.069	3.548	4.044	4.336	4.302	4.048	4.261	6.036	0.01878	4.09	0.2939
PA(16:0/18:2(9Z,12Z))	0.0006137	0.001035	1.7326	1.7281	1.7045	0.7693	yes	up	B(ii)	C00416	Lipids	Phospholipids	map01100;map00564;map01110;map00561;map05212;map05200;map04975;map04024;map05231;map04072;map04912;map04070;map04666	Metabolic pathways; Glycerophospholipid metabolism; Biosynthesis of secondary metabolites; Glycerolipid metabolism; Pancreatic cancer; Pathways in cancer; Fat digestion and absorption; cAMP signaling pathway; Choline metabolism in cancer; Phospholipase D signaling pathway; GnRH signaling pathway; Phosphatidylinositol signaling system; Fc gamma R-mediated phagocytosis	Metabolism;Metabolism;Metabolism;Metabolism;Human Diseases;Human Diseases;Organismal Systems;Environmental Information Processing;Human Diseases;Environmental Information Processing;Organismal Systems;Environmental Information Processing;Organismal Systems	Global and overview maps;Lipid metabolism;Global and overview maps;Lipid metabolism;Cancer: specific types;Cancer: overview;Digestive system;Signal transduction;Cancer: overview;Signal transduction;Endocrine system;Signal transduction;Immune system	LMGP10010023;HMDB0007860	Lipids and lipid-like molecules	Glycerophospholipids	Glycerophosphates	-	671.465	8.1403	M-H	C37H69O8P	-	75.2	metab_11304	neg_5549	neg			3.199	5.854	6.05	6.051	6.039	5.484	3.186	3.182	3.185	3.183	3.192	3.244	5.446	1.123	3.195	0.02423
Glutaminyltyrosine	2.603e-07	7.771e-07	1.7315	1.7292	1.4873	0.5727	yes	up	B(ii)	-	-	-	-	-	-	-	HMDB0028809	Organic acids and derivatives	Carboxylic acids and derivatives	Amino acids, peptides, and analogues	457662-02-1	617.256	5.4459	2M-H	C14H19N3O5	-	75.4	metab_10051	neg_4293	neg			5.966	5.985	6.002	5.947	5.978	5.994	3.706	4.453	3.656	3.655	4.182	4.467	5.979	0.01979	4.02	0.3945
DG(14:1(9Z)/18:4(6Z,9Z,12Z,15Z)/0:0)	1.623e-16	1.409e-14	1.7303	1.7301	1.3903	0.4754	yes	up	B(ii)	-	-	-	-	-	-	-	HMDB0007048	Lipids and lipid-like molecules	Fatty Acyls	Lineolic acids and derivatives	-	603.426	6.6916	M+FA-H	C35H58O5	-	74.4	metab_12160	neg_6407	neg			6.764	6.765	6.761	6.754	6.758	6.766	4.829	4.816	4.882	4.83	4.894	4.927	6.761	0.004635	4.863	0.04439
11-Hydroxyeicosatetraenoate glyceryl ester	9.236e-09	3.932e-08	1.7298	1.7282	1.4903	0.5756	yes	up	B(ii)	-	-	-	-	-	-	-	HMDB0012530	Lipids and lipid-like molecules	Endocannabinoids	Not Available	-	439.269	6.431	M+FA-H	C23H38O5	-	71.5	metab_10719	neg_4962	neg			5.828	5.875	5.836	5.848	5.856	5.863	4.01	4.023	3.55	3.736	4.348	3.89	5.851	0.01736	3.926	0.2734
4-Formyl-3-(formylmethyl)-4-hexenoic acid	2.803e-14	9.368e-13	1.7239	1.7238	1.5435	0.6262	yes	up	B(ii)	-	-	-	-	-	-	-	LMFA01030984;HMDB0039650	Lipids and lipid-like molecules	Fatty Acyls	Fatty acids and conjugates	-	183.065	4.7095	M-H2O-H, M-H	C9H12O4	-	70.1	metab_6217	neg_455	neg			5.329	5.375	5.369	5.333	5.354	5.391	3.501	3.476	3.587	3.394	3.469	3.406	5.359	0.0242	3.472	0.07022
4-(3-hydroxybutyl)-2-methoxyphenol	7.457e-09	3.278e-08	1.7216	1.7213	1.5913	0.6702	yes	up	B(ii)	-	-	-	-	-	-	-	HMDB0135672	-	-	-	-	241.108	3.9542	M+FA-H	C11H16O3	-	55.5	metab_14648	neg_8901	neg			5.117	5.152	5.12	5.141	5.134	5.148	2.987	2.985	2.985	3.476	3.501	3.427	5.135	0.01445	3.227	0.2652
Mono-methyl-adipate	1.933e-13	4.374e-12	1.7201	1.7204	1.4684	0.5542	yes	up	B(ii)	-	-	-	-	-	-	-	HMDB0059722	Lipids and lipid-like molecules	Fatty Acyls	Fatty acids and conjugates	627-91-8	205.071	3.6384	M+FA-H	C7H12O4	-	58.7	metab_8471	neg_2712	neg			5.877	5.892	5.922	5.862	5.895	5.918	3.928	4.009	4.032	4.116	3.903	4.098	5.894	0.02312	4.014	0.08682
Chlorogenic Acid	1.634e-10	1.18e-09	1.7111	1.7114	0.6518	-0.6175	yes	down	B(i)	C00852	-	-	map01110;map00941;map00940;map00945	Biosynthesis of secondary metabolites; Flavonoid biosynthesis; Phenylpropanoid biosynthesis; Stilbenoid, diarylheptanoid and gingerol biosynthesis	Metabolism;Metabolism;Metabolism;Metabolism	Global and overview maps;Biosynthesis of other secondary metabolites;Biosynthesis of other secondary metabolites;Biosynthesis of other secondary metabolites	HMDB0003164;HMDB0040690	Organic oxygen compounds	Organooxygen compounds	Alcohols and polyols	327-97-9	353.087	3.6316	M-H	C16H18O9	50.8	-	metab_15025	neg_9279	neg			3.42	3.698	3.425	3.417	3.627	3.432	5.13	5.372	5.441	5.422	5.465	5.413	3.503	0.1256	5.374	0.1236
Leukotriene-f4	5.615e-10	3.424e-09	1.7049	1.7044	1.3991	0.4845	yes	up	B(ii)	-	-	-	-	-	-	-	HMDB0062488	Lipids and lipid-like molecules	Fatty Acyls	Eicosanoids	-	603.252	3.8649	M+Cl	C28H44N2O8S	-	60.2	metab_8707	neg_2948	neg			6.523	6.538	6.5	6.495	6.509	6.539	4.395	4.861	4.618	4.693	4.891	4.491	6.517	0.01916	4.658	0.1977
Quercetin 3-O-(6'-malonyl-glucoside) 7-O-glucoside	7.774e-12	9.292e-11	1.7021	1.7017	0.6913	-0.5326	yes	down	B(ii)	-	-	-	-	-	-	-	-	-	-	-	-	711.14	3.7003	M-H	C30H32O20	-	71.3	metab_14928	neg_9181	neg			4.122	4.13	4.127	4.119	4.128	4.134	5.827	5.86	6.175	6.044	5.981	5.935	4.127	0.005404	5.97	0.1276
4-hydroxy-3-(sulfooxy)benzoic acid	6.891e-08	2.35e-07	1.6946	1.6935	0.633	-0.6597	yes	down	B(ii)	-	-	-	-	-	-	-	HMDB0124993	Organic acids and derivatives	Organic sulfuric acids and derivatives	Arylsulfates	76496-11-2	232.975	1.8532	M-H	C7H6O7S	-	58.3	metab_16539	neg_10795	neg			3.21	3.218	3.215	3.208	3.217	3.222	5.258	5.123	5.232	5.296	5.14	4.427	3.215	0.005401	5.079	0.3267
Butyl (S)-3-hydroxybutyrate glucoside	2.713e-12	3.828e-11	1.694	1.694	1.3778	0.4624	yes	up	B(ii)	-	-	-	-	-	-	-	HMDB0031694	Lipids and lipid-like molecules	Fatty Acyls	Fatty acyl glycosides	-	643.33	5.2529	M-H2O-H, 2M-H	C14H26O8	-	72.9	metab_6283	neg_521	neg			6.639	6.666	6.663	6.653	6.637	6.675	4.757	5.007	4.721	4.908	4.85	4.738	6.655	0.01509	4.83	0.1127
Spinacoside D	2.186e-09	1.116e-08	1.6932	1.6936	1.4763	0.562	yes	up	B(ii)	-	-	-	-	-	-	-	HMDB0034871	Lipids and lipid-like molecules	Prenol lipids	Terpene glycosides	182322-58-3	799.362	5.4802	M+Cl	C40H60O14	-	80	metab_13165	neg_7416	neg			5.714	5.688	5.749	5.642	5.697	5.743	3.772	3.769	4.318	3.769	3.778	3.781	5.706	0.03934	3.865	0.2225
PG(20:1(11Z)/18:2(9Z,12Z))	1.358e-11	1.465e-10	1.692	1.6917	0.7203	-0.4733	yes	down	B(ii)	-	-	-	-	-	-	-	HMDB0116576;LMGP04010541	Lipids and lipid-like molecules	Glycerophospholipids	Glycerophosphoglycerols	-	781.545	6.8836	M-H2O-H	C44H81O10P	-	51.3	metab_11012	neg_5256	neg			4.744	4.691	4.572	4.885	4.539	4.722	6.584	6.489	6.498	6.535	6.451	6.529	4.692	0.1255	6.514	0.04583
(Z)-15-Oxo-11-eicosenoic acid	1.587e-09	8.464e-09	1.691	1.691	1.4986	0.5836	yes	up	B(ii)	-	-	-	-	-	-	-	HMDB0029797	Lipids and lipid-like molecules	Fatty Acyls	Fatty acids and conjugates	182145-55-7	369.264	6.5817	M+FA-H	C20H36O3	-	68.2	metab_10807	neg_5050	neg			5.528	5.535	5.508	5.482	5.517	5.504	3.551	4.102	3.55	3.716	3.59	3.56	5.512	0.01897	3.678	0.217
Cotinine glucuronide	2.497e-09	1.247e-08	1.69	1.6892	1.513	0.5974	yes	up	B(ii)	C00190	-	-	map01100;map00520;map00908	Metabolic pathways; Amino sugar and nucleotide sugar metabolism; Zeatin biosynthesis	Metabolism;Metabolism;Metabolism	Global and overview maps;Carbohydrate metabolism;Metabolism of terpenoids and polyketides	HMDB0001013	Nucleosides, nucleotides, and analogues	Pyrimidine nucleotides	Pyrimidine ribonucleotides	139427-57-9	351.119	3.3702	M-H	C16H20N2O7	-	65.2	metab_15327	neg_9582	neg			5.39	5.437	5.391	5.365	5.388	5.451	3.71	3.322	3.324	3.511	3.884	3.676	5.403	0.03303	3.571	0.2255
L-Dopa	8.331e-08	2.78e-07	1.687	1.6888	1.5224	0.6063	yes	up	B(ii)	C00355	Peptides;Hormones and transmitters	Amino acids;Neurotransmitters	map01100;map05012;map01110;map05030;map00965;map00950;map00350;map04728;map05034;map04917;map01063;map05031;map01060	Metabolic pathways; Parkinson disease; Biosynthesis of secondary metabolites; Cocaine addiction; Betalain biosynthesis; Isoquinoline alkaloid biosynthesis; Tyrosine metabolism; Dopaminergic synapse; Alcoholism; Prolactin signaling pathway; Biosynthesis of alkaloids derived from shikimate pathway; Amphetamine addiction; Biosynthesis of plant secondary metabolites	Metabolism;Human Diseases;Metabolism;Human Diseases;Metabolism;Metabolism;Metabolism;Organismal Systems;Human Diseases;Organismal Systems;Metabolism;Human Diseases;Metabolism	Global and overview maps;Neurodegenerative disease;Global and overview maps;Substance dependence;Biosynthesis of other secondary metabolites;Biosynthesis of other secondary metabolites;Amino acid metabolism;Nervous system;Substance dependence;Endocrine system;Chemical structure transformation maps;Substance dependence;Chemical structure transformation maps	HMDB0000181	Organic acids and derivatives	Carboxylic acids and derivatives	Amino acids, peptides, and analogues	59-92-7	196.06	1.0243	M-H	C9H11NO4	-	63	metab_16733	neg_10990	neg			5.448	5.412	5.387	5.365	5.4	5.441	4.08	3.266	3.525	3.815	3.276	3.357	5.409	0.03162	3.553	0.3303
Dynorphin B (10-13)	1.035e-08	4.352e-08	1.6858	1.6855	0.6849	-0.546	yes	down	B(ii)	-	-	-	-	-	-	-	HMDB0012936	Organic acids and derivatives	Carboxylic acids and derivatives	Amino acids, peptides, and analogues	-	482.236	2.6007	M+K-2H	C20H39N5O6	-	62.2	metab_7465	neg_1705	neg			4.131	3.618	4.156	4.111	3.682	4.194	5.762	5.754	5.869	5.837	5.815	5.846	3.982	0.2595	5.814	0.04667
Penmacric acid	7.691e-11	6.251e-10	1.6856	1.6859	0.6215	-0.6862	yes	down	B(ii)	-	-	-	-	-	-	-	HMDB0029436	Organic acids and derivatives	Carboxylic acids and derivatives	Amino acids, peptides, and analogues	55297-13-7	201.051	4.3734	M-H	C7H10N2O5	-	63.8	metab_9154	neg_3395	neg			2.904	2.912	3.235	2.991	2.911	2.916	4.648	4.752	4.899	4.756	4.838	4.856	2.978	0.1296	4.792	0.0909
Oxypinnatanine	9.048e-09	3.859e-08	1.6767	1.6751	0.7153	-0.4834	yes	down	B(ii)	-	-	-	-	-	-	-	HMDB0029403	Organic acids and derivatives	Carboxylic acids and derivatives	Amino acids, peptides, and analogues	52329-55-2	295.072	6.1085	M+Cl	C10H16N2O6	-	71.2	metab_12770	neg_7018	neg			4.772	4.711	4.491	4.514	4.377	4.39	6.228	6.089	6.582	6.508	6.224	6.478	4.543	0.1645	6.351	0.1972
(R)-2-Hydroxycaprylic acid	3.867e-16	2.808e-14	1.6695	1.6692	1.5847	0.6642	yes	up	B(i)	-	-	-	-	-	-	-	HMDB0002264;LMFA01050313	Lipids and lipid-like molecules	Fatty Acyls	Fatty acids and conjugates	30117-44-3	159.101	6.3147	M-H	C8H16O3	62.7	-	metab_12488	neg_6736	neg			4.711	4.802	4.777	4.835	4.782	4.829	3.021	3.017	3.019	3.018	3.027	3.029	4.789	0.04503	3.022	0.005112
Soyasaponin V	7.152e-11	5.871e-10	1.6687	1.6682	1.3514	0.4345	yes	up	B(ii)	-	-	-	-	-	-	-	HMDB0039517	Lipids and lipid-like molecules	Prenol lipids	Terpene glycosides	114590-20-4	957.504	6.3693	M-H	C48H78O19	-	97.9	metab_12429	neg_6677	neg			6.931	6.798	6.769	6.87	6.829	6.761	4.994	4.991	4.993	4.991	5.336	5.003	6.826	0.06522	5.051	0.1394
1-(9Z-hexadecenoyl)-glycero-3-phosphate	3.894e-07	1.121e-06	1.6581	1.6583	1.3481	0.4309	yes	up	B(ii)	-	-	-	-	-	-	-	LMGP10050016;HMDB0062323	Lipids and lipid-like molecules	Glycerophospholipids	Glycerophosphates	-	407.219	7.021	M-H	C19H37O7P	-	74.9	metab_11897	neg_6144	neg			7.191	6.756	6.809	7.241	7.124	6.846	5.705	5.274	5.116	4.991	5.263	4.777	6.994	0.2142	5.188	0.3141
28-[Glucosyl-(1->6)-glucosyl]oleanolic acid 3-arabinoside	9.118e-09	3.885e-08	1.6553	1.6549	1.4243	0.5103	yes	up	B(ii)	-	-	-	-	-	-	-	HMDB0036362	Lipids and lipid-like molecules	Prenol lipids	Terpene glycosides	120481-38-1	957.504	6.205	M+FA-H	C47H76O17	-	61.9	metab_12635	neg_6883	neg			5.935	5.956	5.932	5.909	5.89	5.944	4.058	4.672	4.057	4.055	4.065	4.067	5.928	0.02408	4.162	0.2496
LysoPE(0:0/18:3(9Z,12Z,15Z))	0.0004092	0.0007061	1.6502	1.6466	1.5515	0.6337	yes	up	B(ii)	-	-	-	-	-	-	-	HMDB0011479	Lipids and lipid-like molecules	Glycerophospholipids	Glycerophosphoethanolamines	-	520.267	6.9179	M+FA-H	C23H42NO7P	-	64.2	metab_11035	neg_5279	neg			3.924	6.157	6.177	6.293	6.247	5.167	3.642	3.639	3.641	3.666	3.649	3.651	5.66	0.9505	3.648	0.009941
PC(18:2/0:0)	8.536e-08	2.841e-07	1.6499	1.6483	1.4429	0.529	yes	up	B(i)	-	-	-	-	-	-	-	LMGP01050034;LMGP01050035	-	-	-	-	542.323	8.1792	M+Na	C26H50NO7P	60.3	-	metab_2757	pos_2762	pos			5.742	5.766	5.725	5.77	5.856	5.698	3.841	3.814	4.026	3.818	4.608	3.842	5.76	0.05433	3.992	0.3122
Methyl nomilinate 17-glucoside	3.636e-13	7.18e-12	1.6456	1.6454	0.701	-0.5125	yes	down	B(ii)	-	-	-	-	-	-	-	HMDB0039887	Lipids and lipid-like molecules	Prenol lipids	Terpene glycosides	-	707.288	4.6683	M-H2O-H	C35H50O16	-	50.1	metab_9407	neg_3649	neg			4.089	3.983	3.979	4.02	3.981	4.14	5.715	5.688	5.817	5.759	5.715	5.818	4.032	0.06767	5.752	0.05561
Nonate	5.844e-08	2.027e-07	1.6432	1.6433	1.5936	0.6723	yes	up	B(ii)	-	-	-	-	-	-	-	HMDB0011717	Lipids and lipid-like molecules	Fatty Acyls	Fatty acids and conjugates	-	169.086	6.2187	M-H2O-H	C9H16O4	-	59.5	metab_10541	neg_4784	neg			4.689	4.73	4.693	4.739	4.7	4.701	2.697	3.153	3.455	2.766	2.704	2.953	4.709	0.02059	2.955	0.3015
DG(15:0/18:3(6Z,9Z,12Z)/0:0)	3.007e-14	9.888e-13	1.6418	1.6418	1.5169	0.6011	yes	up	B(ii)	-	-	-	-	-	-	-	HMDB0007075	Lipids and lipid-like molecules	Fatty Acyls	Lineolic acids and derivatives	-	557.456	7.3949	M-H2O-H	C36H64O5	-	73.9	metab_11707	neg_5954	neg			5.023	4.972	5.106	5.043	5.067	4.917	3.309	3.305	3.307	3.306	3.315	3.318	5.021	0.06766	3.31	0.005114
{[4-(7-methoxy-2-oxo-2H-chromen-6-yl)but-3-en-2-yl]oxy}sulfonic acid	1.551e-12	2.399e-11	1.6413	1.6409	0.6725	-0.5724	yes	down	B(ii)	-	-	-	-	-	-	-	HMDB0128974	-	-	-	-	325.038	6.0059	M-H	C14H14O7S	-	51.6	metab_10330	neg_4573	neg			3.511	3.519	3.516	3.508	3.517	3.523	5.246	5.103	5.308	5.276	5.102	5.329	3.515	0.005402	5.227	0.1007
(9S,10S)-10-hydroxy-9-(phosphonooxy)octadecanoate	1.736e-05	3.675e-05	1.6404	1.6389	1.5225	0.6064	yes	up	B(ii)	C15989	-	-	-	-	-	-	HMDB0059632	Lipids and lipid-like molecules	Fatty Acyls	Fatty acids and conjugates	-	377.207	7.021	M-H2O-H	C18H37O7P	-	64.7	metab_11898	neg_6145	neg			5.433	5.258	5.317	5.537	5.482	5.192	3.795	3.102	3.104	3.499	4.55	3.114	5.37	0.1352	3.527	0.5742
D-Urobilin	1.639e-05	3.483e-05	1.6345	1.6337	1.3477	0.4305	yes	up	B(ii)	C05795	-	-	map01100;map01110;map00860	Metabolic pathways; Biosynthesis of secondary metabolites; Porphyrin and chlorophyll metabolism	Metabolism;Metabolism;Metabolism	Global and overview maps;Global and overview maps;Metabolism of cofactors and vitamins	-	-	-	-	-	611.287	7.3603	M+Na	C33H40N4O6	-	70.5	metab_2611	pos_2615	pos			7.048	7.081	7.127	7.086	7.128	7.065	4.119	5.24	5.365	5.587	5.643	5.606	7.089	0.03236	5.26	0.5808
3beta-3-Hydroxy-18-lupen-21-one	1.057e-05	2.311e-05	1.6279	1.6293	1.3485	0.4314	yes	up	B(ii)	-	-	-	-	-	-	-	HMDB0035355	Lipids and lipid-like molecules	Prenol lipids	Triterpenoids	29367-66-6	423.363	7.0949	M+H-H2O, M+H, M+H-2H2O	C30H48O2	-	53.5	metab_103	pos_105	pos			6.978	6.991	6.985	7.007	6.991	6.998	5.865	4.253	5.028	5.423	5.088	5.453	6.992	0.009974	5.185	0.5463
2''-Methoxy-(S)-oleuropein	1.094e-10	8.424e-10	1.6244	1.6233	0.7163	-0.4814	yes	down	B(ii)	-	-	-	-	-	-	-	HMDB0035445	Lipids and lipid-like molecules	Prenol lipids	Terpene glycosides	256498-10-9	551.176	4.0986	M-H2O-H	C26H34O14	-	71.4	metab_14476	neg_8729	neg			4.499	4.316	4.181	4.184	4.104	4.191	5.957	5.865	5.97	5.968	5.847	5.96	4.246	0.1415	5.928	0.05606
3,4,5-trihydroxy-6-(2-methyl-3-phenylpropoxy)oxane-2-carboxylic acid	5.312e-17	5.517e-15	1.6188	1.6187	1.4498	0.5359	yes	up	B(ii)	-	-	-	-	-	-	-	HMDB0133673	-	-	-	-	347.109	3.1023	M+Na-2H	C16H22O7	-	61.7	metab_15634	neg_9889	neg			5.338	5.375	5.406	5.336	5.311	5.376	3.694	3.691	3.693	3.691	3.7	3.703	5.357	0.03456	3.695	0.005115
Annuolide C	1.329e-15	7.495e-14	1.6181	1.6182	1.4721	0.5579	yes	up	B(ii)	-	-	-	-	-	-	-	HMDB0036488	Lipids and lipid-like molecules	Prenol lipids	Terpene lactones	152442-49-4	537.25	6.7053	2M+FA-H	C15H18O3	-	80.8	metab_10888	neg_5132	neg			5.233	5.13	5.134	5.187	5.154	5.237	3.527	3.511	3.513	3.512	3.521	3.523	5.179	0.04771	3.518	0.006845
3-Oxocholic acid	7.969e-06	1.778e-05	1.6171	1.6186	1.3946	0.4799	yes	up	B(ii)	-	-	-	-	-	-	-	LMST04010443;HMDB0000502	Lipids and lipid-like molecules	Steroids and steroid derivatives	Bile acids, alcohols and derivatives	2304-89-4	405.264	6.5681	M-H	C24H38O5	-	65.9	metab_10798	neg_5041	neg			6.257	6.296	6.289	6.291	6.253	6.273	4.58	4.065	5.156	4.375	3.826	5.004	6.277	0.01847	4.501	0.5197
6-Geranylgeranyl 8'-methyl 6,8'-diapocarotene-6,8'-dioate	2.451e-17	2.813e-15	1.6166	1.6167	1.4165	0.5023	yes	up	B(ii)	-	-	-	-	-	-	-	HMDB0034770	Lipids and lipid-like molecules	Prenol lipids	Diterpenoids	247030-33-7	685.452	6.6434	M+FA-H	C43H60O4	-	51.6	metab_12198	neg_6445	neg			5.668	5.605	5.661	5.63	5.592	5.658	3.976	3.973	3.975	3.974	3.983	3.985	5.635	0.03184	3.978	0.005116
6-Epi-7-isocucurbic acid glucoside	2.218e-12	3.207e-11	1.6148	1.6152	1.3325	0.4141	yes	up	B(ii)	-	-	-	-	-	-	-	HMDB0029782	Lipids and lipid-like molecules	Fatty Acyls	Fatty acyl glycosides	176486-13-8	373.186	5.9855	M-H, M+Cl	C18H30O8	-	64.8	metab_6353	neg_591	neg			6.631	6.659	6.654	6.636	6.64	6.673	5.022	4.973	4.983	5.044	4.81	5.106	6.649	0.01599	4.99	0.1
8-Acetyl-T2 tetrol	2.236e-10	1.554e-09	1.6141	1.6131	1.4506	0.5366	yes	up	B(ii)	-	-	-	-	-	-	-	HMDB0036160	Lipids and lipid-like molecules	Prenol lipids	Sesquiterpenoids	-	361.125	3.9268	M+Na-2H	C17H24O7	-	65.6	metab_14683	neg_8936	neg			5.333	5.359	5.356	5.327	5.359	5.391	3.771	3.54	3.629	3.492	3.866	3.85	5.354	0.02265	3.691	0.1602
Bipindogulomethyloside	2.637e-11	2.541e-10	1.6077	1.6073	1.3214	0.4021	yes	up	B(ii)	-	-	-	-	-	-	-	HMDB0030623	Lipids and lipid-like molecules	Steroids and steroid derivatives	Steroid lactones	53152-43-5	589.246	3.3152	M+K-2H	C29H44O10	-	70.4	metab_15387	neg_9642	neg			6.749	6.786	6.776	6.758	6.748	6.787	5.093	5.288	4.922	5.14	5.22	5.065	6.767	0.018	5.121	0.1277
Tryptophyl-Tryptophan	2.569e-09	1.276e-08	1.6061	1.6049	1.4772	0.5629	yes	up	B(ii)	-	-	-	-	-	-	-	HMDB0029094	Organic acids and derivatives	Carboxylic acids and derivatives	Amino acids, peptides, and analogues	-	389.161	5.136	M-H	C22H22N4O3	-	59.3	metab_13453	neg_7705	neg			5.03	5.109	5.142	5.159	5.126	5.153	3.299	3.752	3.482	3.296	3.66	3.308	5.12	0.04773	3.466	0.2007
Genipic acid	2.587e-09	1.283e-08	1.6006	1.601	1.4737	0.5594	yes	up	B(ii)	-	-	-	-	-	-	-	HMDB0036072	Organoheterocyclic compounds	Dihydrofurans	Not Available	6902-76-7	183.065	4.3046	M-H2O-H, M-H	C9H12O4	-	55.5	metab_6673	neg_911	neg			5.104	5.109	5.147	5.097	5.14	5.131	3.804	3.488	3.615	3.357	3.317	3.269	5.121	0.02075	3.475	0.2044
Pentacarboxyl porphyrinogen III	2.535e-09	1.262e-08	1.5976	1.5972	0.7254	-0.4632	yes	down	B(ii)	-	-	-	-	-	-	-	HMDB0001957	Organoheterocyclic compounds	Tetrapyrroles and derivatives	Porphyrins	-	745.27	5.2742	M+FA-H	C37H40N4O10	-	53.6	metab_9915	neg_4157	neg			4.398	4.112	4.301	4.592	4.447	4.116	6.021	5.884	5.986	6.014	5.861	6.029	4.328	0.1902	5.966	0.07385
Pyridoxine (Vitamin B6)	7.415e-14	2.08e-12	1.5914	1.5911	1.3267	0.4078	yes	up	B(i)	-	-	-	-	-	-	-	-	-	-	-	-	170.082	2.4049	M+H-H2O, M+H	C8H11NO3	90.4	-	metab_381	pos_383	pos			6.498	6.536	6.522	6.528	6.527	6.565	4.937	5.033	4.935	4.849	4.918	4.86	6.53	0.0218	4.922	0.06629
DG(18:1(11Z)/15:0/0:0)	9.802e-08	3.216e-07	1.5853	1.5831	1.443	0.5291	yes	up	B(ii)	-	-	-	-	-	-	-	HMDB0007184	Lipids and lipid-like molecules	Glycerolipids	Diradylglycerols	-	579.498	7.3743	M-H	C36H68O5	-	50.9	metab_11713	neg_5960	neg			5.286	5.252	5.387	5.344	5.319	5.325	3.835	3.831	3.319	3.318	4.002	3.814	5.319	0.04673	3.686	0.2932
6-{4-[3-(3,7-dimethylocta-2,6-dien-1-yl)-5,7-dihydroxy-6-(3-methylbut-2-en-1-yl)-4-oxo-3,4-dihydro-2H-1-benzopyran-2-yl]-3-hydroxyphenoxy}-3,4,5-trihydroxyoxane-2-carboxylic acid	5.999e-11	5.064e-10	1.5821	1.5822	1.3717	0.456	yes	up	B(ii)	-	-	-	-	-	-	-	HMDB0129784	-	-	-	-	649.272	6.0743	M-H2O-H	C36H44O12	-	58.3	metab_10391	neg_4634	neg			5.893	5.917	5.874	5.834	5.912	5.927	4.455	4.1	4.372	4.219	4.245	4.387	5.893	0.03442	4.296	0.1315
(1E,4Z,6a,8b,10a)-8-(2-Methylbutanoyloxy)-10,15-dihydroxy-3-oxo-1,4,11(13)-germacratrien-12,6-olide	1.501e-13	3.564e-12	1.5809	1.581	1.4239	0.5098	yes	up	B(ii)	-	-	-	-	-	-	-	HMDB0041002	Lipids and lipid-like molecules	Prenol lipids	Terpene lactones	166528-79-6	399.14	3.8237	M+Na-2H	C20H26O7	-	51.2	metab_8657	neg_2898	neg			5.262	5.418	5.377	5.284	5.335	5.327	3.786	3.703	3.788	3.789	3.722	3.69	5.334	0.05753	3.746	0.0465
Undecanedioic acid	8.895e-12	1.032e-10	1.5762	1.5767	1.3651	0.449	yes	up	B(ii)	-	-	-	-	-	-	-	LMFA01170007;HMDB0000888	Lipids and lipid-like molecules	Fatty Acyls	Fatty acids and conjugates	1852-04-6	261.134	5.3222	M+FA-H	C11H20O4	-	74	metab_9944	neg_4186	neg			5.89	5.935	5.924	5.915	5.918	5.909	4.39	4.311	4.385	4.362	4.122	4.427	5.915	0.01537	4.333	0.1101
(-)-trans-3,4-Dihydro-4,8-dihydroxy-3-methyl-1H-2-benzopyran-1-one	2.879e-09	1.41e-08	1.5707	1.5713	1.4217	0.5076	yes	up	B(ii)	-	-	-	-	-	-	-	HMDB0030765	Organoheterocyclic compounds	Benzopyrans	2-benzopyrans	70287-70-6	239.055	3.762	M+FA-H	C10H10O4	-	59.8	metab_14877	neg_9130	neg			5.334	5.362	5.356	5.294	5.334	5.404	3.533	3.551	3.777	4.046	3.772	3.888	5.347	0.03663	3.761	0.1968
7Z,10Z-Hexadecadienoic acid	1.658e-11	1.733e-10	1.5699	1.5702	1.3642	0.4481	yes	up	B(ii)	-	-	-	-	-	-	-	LMFA01030807;HMDB0000477	Lipids and lipid-like molecules	Fatty Acyls	Fatty acids and conjugates	28290-73-5	297.206	6.5749	M+FA-H	C16H28O2	-	54.3	metab_12260	neg_6507	neg			5.876	5.893	5.892	5.88	5.855	5.893	4.33	4.193	4.296	4.366	4.184	4.496	5.881	0.01491	4.311	0.1165
Pyrroline hydroxycarboxylic acid	0.000269	0.0004808	1.5685	1.5679	1.5109	0.5954	yes	up	B(ii)	C04281	-	-	map01100;map00330	Metabolic pathways; Arginine and proline metabolism	Metabolism;Metabolism	Global and overview maps;Amino acid metabolism	HMDB0001369	Organic acids and derivatives	Carboxylic acids and derivatives	Amino acids, peptides, and analogues	22573-88-2	386.12	2.7797	3M-H	C5H7NO3	-	65	metab_16157	neg_10412	neg			5.327	5.333	5.348	5.273	5.325	5.312	2.625	2.622	4.288	3.352	3.741	4.497	5.32	0.02572	3.521	0.8035
6-{[(16R)-5,7-dihydroxy-16-(hydroxymethyl)-8,8,10,12-tetramethyl-3-[1-(2-methyl-1,3-thiazol-4-yl)prop-1-en-2-yl]-9-oxo-17-oxa-4-azabicyclo[14.1.0]heptadec-4-en-11-yl]oxy}-3,4,5-trihydroxyoxane-2-carboxylic acid	0.03542	0.04658	1.5625	1.5551	1.8534	0.8902	yes	up	B(ii)	-	-	-	-	-	-	-	HMDB0127588	-	-	-	-	679.293	3.8374	M-H2O-H	C33H50N2O12S	-	92.4	metab_14785	neg_9038	neg			5.447	5.524	5.435	5.485	5.463	5.408	0.7459	5.919	3.713	0.7435	5.804	0.7531	5.46	0.04049	2.946	2.533
N6-Methyl-2'-deoxyadenosine	4.774e-10	2.972e-09	1.5623	1.5618	1.3703	0.4545	yes	up	B(i)	C03795	-	-	-	-	-	-	-	-	-	-	-	266.124	1.8943	M+H	C11H15N5O3	50.7	-	metab_4944	pos_4950	pos			5.819	5.836	5.704	5.753	5.72	5.827	4.367	4.349	3.972	4.126	4.305	4.177	5.777	0.05816	4.216	0.1533
PGF2a ethanolamide	9.193e-13	1.56e-11	1.5594	1.5589	0.7417	-0.4311	yes	down	B(ii)	C13828	-	-	-	-	-	-	HMDB0013628	Lipids and lipid-like molecules	Fatty Acyls	Eicosanoids	-	378.264	6.6916	M-H2O-H	C22H39NO5	-	73.5	metab_12163	neg_6410	neg			4.559	4.416	4.335	4.449	4.495	4.37	6.003	6.002	5.973	6.009	5.949	5.955	4.437	0.08219	5.982	0.02643
16,17-Dihydro-16a,17-dihydroxygibberellin A7 17-glucoside	1.521e-08	6.135e-08	1.5583	1.5591	1.3905	0.4756	yes	up	B(ii)	-	-	-	-	-	-	-	HMDB0040649	Lipids and lipid-like molecules	Prenol lipids	Terpene glycosides	-	525.197	6.1497	M-H	C25H34O12	-	52.6	metab_10466	neg_4709	neg			5.599	5.615	5.605	5.568	5.562	5.595	4.437	3.856	3.835	4.105	3.843	4.051	5.591	0.02116	4.021	0.2342
N2-Succinyl-L-glutamic acid 5-semialdehyde	2.696e-13	5.679e-12	1.5514	1.5511	1.3915	0.4766	yes	up	B(ii)	C05932	-	-	map01100;map00330	Metabolic pathways; Arginine and proline metabolism	Metabolism;Metabolism	Global and overview maps;Amino acid metabolism	HMDB0001180	Organic acids and derivatives	Carboxylic acids and derivatives	Amino acids, peptides, and analogues	-	276.072	2.7797	M+FA-H	C9H13NO6	-	54.5	metab_7604	neg_1844	neg			5.406	5.429	5.476	5.378	5.429	5.467	3.924	3.935	3.935	3.825	3.98	3.817	5.431	0.03676	3.903	0.06597
Physagulin F	1.394e-06	3.588e-06	1.5503	1.5492	1.4264	0.5124	yes	up	B(ii)	-	-	-	-	-	-	-	HMDB0039631	Lipids and lipid-like molecules	Steroids and steroid derivatives	Steroid lactones	-	581.22	3.322	M+K-2H	C30H40O9	-	68.9	metab_8171	neg_2411	neg			5.359	5.325	5.326	5.349	5.302	5.332	3.576	4.274	3.105	3.798	3.843	3.834	5.332	0.01988	3.738	0.3843
Tyramine glucuronide	1.551e-12	2.399e-11	1.5502	1.5502	1.3371	0.4191	yes	up	B(ii)	C03033	-	-	map01100;map00040;map04976	Metabolic pathways; Pentose and glucuronate interconversions; Bile secretion	Metabolism;Metabolism;Organismal Systems	Global and overview maps;Carbohydrate metabolism;Digestive system	HMDB0010328	Organic oxygen compounds	Organooxygen compounds	Carbohydrates and carbohydrate conjugates	27972-85-6	294.098	4.5381	M-H2O-H	C14H19NO7	-	72	metab_9309	neg_3550	neg			6.051	6.056	6.056	6.04	6.063	6.078	4.542	4.419	4.613	4.47	4.483	4.65	6.057	0.01256	4.53	0.08913
Geranylgeranylcysteine	1.804e-19	5.922e-17	1.5474	1.5474	0.6967	-0.5214	yes	down	B(ii)	-	-	-	-	-	-	-	HMDB0011678	Lipids and lipid-like molecules	Prenol lipids	Diterpenoids	169523-06-2	442.219	5.4459	M+Cl	C23H37NO3S	-	62.7	metab_13191	neg_7442	neg			3.482	3.49	3.487	3.479	3.488	3.494	4.983	4.992	5.009	5.033	5.003	5.009	3.487	0.005402	5.005	0.01724
Cholestane-3,7,12,25-tetrol-3-glucuronide	2.74e-11	2.612e-10	1.545	1.5454	1.2998	0.3783	yes	up	B(ii)	C03033	-	-	map01100;map00040;map04976	Metabolic pathways; Pentose and glucuronate interconversions; Bile secretion	Metabolism;Metabolism;Organismal Systems	Global and overview maps;Carbohydrate metabolism;Digestive system	LMST05010042;HMDB0010355	Lipids and lipid-like molecules	Steroids and steroid derivatives	Steroidal glycosides	77172-80-6	649.331	5.0739	M+K-2H	C33H56O10	-	60.4	metab_13507	neg_7759	neg			6.53	6.604	6.619	6.595	6.635	6.609	5.141	4.913	5.125	5.153	4.951	5.178	6.599	0.03614	5.077	0.1141
2-{[hydroxy(1H-indol-3-yl)methylidene]amino}acetic acid	4.286e-10	2.701e-09	1.5398	1.5402	0.7224	-0.4691	yes	down	B(ii)	-	-	-	-	-	-	-	HMDB0134937	-	-	-	-	236.103	3.2765	M+NH4	C11H10N2O3	-	54	metab_1638	pos_1642	pos			3.883	4.087	3.997	3.943	4.095	3.697	5.428	5.503	5.441	5.456	5.556	5.422	3.95	0.1488	5.468	0.05209
Sterebin G	6.186e-10	3.718e-09	1.5393	1.5404	1.3002	0.3787	yes	up	B(ii)	-	-	-	-	-	-	-	HMDB0035380	Lipids and lipid-like molecules	Prenol lipids	Diterpenoids	114437-32-0	391.189	6.3285	M+K-2H	C20H34O5	-	53.1	metab_10656	neg_4899	neg			6.565	6.575	6.601	6.575	6.565	6.594	5.193	4.998	5.089	5.214	4.768	5.1	6.579	0.01492	5.06	0.1632
Phomopsin A	3.429e-16	2.573e-14	1.5364	1.5363	1.3809	0.4656	yes	up	B(ii)	C19955	-	-	-	-	-	-	HMDB0030447	Organic acids and derivatives	Carboxylic acids and derivatives	Amino acids, peptides, and analogues	64925-80-0	787.265	5.3839	M-H	C36H45ClN6O12	-	51.2	metab_9992	neg_4234	neg			5.409	5.457	5.462	5.416	5.366	5.454	3.929	3.926	3.928	3.926	3.935	3.938	5.427	0.03758	3.93	0.005116
16,16-dimethyl-PGA1	5.156e-10	3.177e-09	1.5362	1.537	1.3328	0.4145	yes	up	B(i)	-	-	-	-	-	-	-	LMFA03010085	-	-	-	-	363.253	6.5338	M-H	C22H36O4	75.2	-	metab_12300	neg_6548	neg			6.067	6.05	6.053	6.042	6.047	6.068	4.657	4.594	4.467	4.631	4.251	4.658	6.055	0.01078	4.543	0.1597
4-Hydroxyphenytoin glucuronide	3.044e-07	8.967e-07	1.5348	1.5334	0.7335	-0.4471	yes	down	B(ii)	-	-	-	-	-	-	-	HMDB0060769	Organoheterocyclic compounds	Azolidines	Imidazolidines	-	481.07	5.9991	M+K-2H	C21H20N2O9	-	54.4	metab_12881	neg_7129	neg			4.222	4.133	4.25	4.33	4.204	4.328	5.955	5.337	6.001	5.964	5.451	6.011	4.244	0.07598	5.786	0.3069
Caffeic acid 3-sulfate	8.901e-08	2.948e-07	1.528	1.5272	0.6685	-0.581	yes	down	B(ii)	-	-	-	-	-	-	-	HMDB0041706	Phenylpropanoids and polyketides	Cinnamic acids and derivatives	Hydroxycinnamic acids and derivatives	-	258.991	7.0415	M-H	C9H8O7S	-	64.5	metab_11856	neg_6103	neg			3.056	3.064	3.061	3.053	3.062	3.068	4.469	4.1	4.81	4.777	4.543	4.773	3.061	0.005399	4.579	0.2732
3-Methyldioxyindole	1.482e-08	6.004e-08	1.528	1.5277	0.6946	-0.5257	yes	down	B(ii)	C05834	-	-	map00380	Tryptophan metabolism	Metabolism	Amino acid metabolism	HMDB0004186	Organoheterocyclic compounds	Indoles and derivatives	Indolines	3040-34-4	208.061	2.9787	M+FA-H	C9H9NO2	-	62	metab_7850	neg_2090	neg			3.586	3.157	3.154	3.604	3.432	3.632	4.908	4.894	4.939	4.959	4.907	4.998	3.427	0.2216	4.934	0.03944
Ganoderic acid F	2.703e-14	9.146e-13	1.5183	1.5182	0.7467	-0.4214	yes	down	B(ii)	-	-	-	-	-	-	-	HMDB0035988	Lipids and lipid-like molecules	Prenol lipids	Triterpenoids	98665-15-7	591.262	3.0061	M+Na-2H	C32H42O9	-	77.8	metab_7882	neg_2122	neg			4.308	4.316	4.313	4.305	4.314	4.32	5.748	5.73	5.857	5.771	5.717	5.833	4.313	0.005404	5.776	0.05715
6-{[(1S,16R)-5,11-dihydroxy-8,8,10,12,16-pentamethyl-3-[1-(2-methyl-1,3-thiazol-4-yl)prop-1-en-2-yl]-9-oxo-17-oxa-4-azabicyclo[14.1.0]heptadec-4-en-7-yl]oxy}-3,4,5-trihydroxyoxane-2-carboxylic acid	3.116e-07	9.153e-07	1.5175	1.5177	1.3554	0.4387	yes	up	B(ii)	-	-	-	-	-	-	-	HMDB0127537	-	-	-	-	703.289	3.1778	M+Na-2H	C33H50N2O11S	-	78.2	metab_8039	neg_2279	neg			5.706	5.769	5.779	5.762	5.735	5.826	4.423	3.981	4.693	3.982	3.991	4.441	5.763	0.04095	4.252	0.3078
2,2'-(3-methylcyclohexane-1,1-diyl)diacetic acid	2.874e-13	5.925e-12	1.5146	1.5142	1.3244	0.4053	yes	up	B(i)	-	-	-	-	-	-	-	-	-	-	-	-	213.112	6.2667	M-H	C11H18O4	67.4	-	metab_12564	neg_6812	neg			5.932	5.95	5.935	5.928	5.941	5.981	4.579	4.47	4.46	4.377	4.504	4.537	5.944	0.01933	4.488	0.06981
2,4-Dimethylpimelic acid	6.003e-14	1.74e-12	1.5042	1.5044	1.2481	0.3197	yes	up	B(ii)	-	-	-	-	-	-	-	HMDB0059760	Lipids and lipid-like molecules	Fatty Acyls	Fatty acids and conjugates	-	187.096	5.8573	M-H, M+Na-2H, M-H2O-H	C9H16O4	-	60.7	metab_5853	neg_90	neg			7.215	7.23	7.251	7.213	7.216	7.242	5.838	5.701	5.798	5.825	5.736	5.846	7.228	0.01579	5.791	0.059
11,12-Epoxyeicosatrienoic acid	2.465e-09	1.234e-08	1.5012	1.5003	1.3741	0.4585	yes	up	B(ii)	C14770	-	-	map00590;map01100;map04913;map04270;map04726	Arachidonic acid metabolism; Metabolic pathways; Ovarian steroidogenesis; Vascular smooth muscle contraction; Serotonergic synapse	Metabolism;Metabolism;Organismal Systems;Organismal Systems;Organismal Systems	Lipid metabolism;Global and overview maps;Endocrine system;Circulatory system;Nervous system	HMDB0004673;LMFA03090011	Lipids and lipid-like molecules	Fatty Acyls	Eicosanoids	123931-40-8	639.462	7.5001	2M-H	C20H32O3	-	54.8	metab_11254	neg_5499	neg			5.041	5.164	5.474	5.474	5.423	5.288	3.864	3.861	3.863	3.861	3.87	3.873	5.311	0.1795	3.865	0.005116
2-n-Propyl-4-oxopentanoic acid	1.022e-06	2.692e-06	1.5003	1.5006	1.4339	0.5199	yes	up	B(ii)	C16655	-	-	map00982	Drug metabolism - cytochrome P450	Metabolism	Xenobiotics biodegradation and metabolism	HMDB0060683	Organic acids and derivatives	Keto acids and derivatives	Gamma-keto acids and derivatives	-	203.092	3.5902	M+FA-H	C8H14O3	-	57.6	metab_15069	neg_9323	neg			4.926	4.904	4.933	4.929	4.937	4.932	2.917	3.124	3.524	3.717	3.515	3.818	4.927	0.01157	3.436	0.3479
Aginoside progenin	2.725e-05	5.599e-05	1.4973	1.4995	0.7194	-0.4751	yes	down	B(ii)	-	-	-	-	-	-	-	HMDB0034595	Organoheterocyclic compounds	Isoquinolines and derivatives	Benzylisoquinolines	61478-53-3	809.367	3.9268	M+K-2H	C39H64O15	-	75.1	metab_8769	neg_3010	neg			4.234	3.936	3.933	3.925	3.934	3.94	5.171	6.208	5.234	5.208	6.184	5.225	3.984	0.1227	5.538	0.5099
27-Nor-5b-cholestane-3a,7a,12a,24,25-pentol	2.722e-12	3.831e-11	1.4954	1.4954	1.3237	0.4046	yes	up	B(ii)	-	-	-	-	-	-	-	HMDB0002126;LMST01010213	Lipids and lipid-like molecules	Steroids and steroid derivatives	Bile acids, alcohols and derivatives	78648-95-0	483.332	6.5817	M+FA-H	C26H46O5	-	82.4	metab_10808	neg_5051	neg			5.835	5.775	5.81	5.822	5.802	5.846	4.543	4.334	4.352	4.343	4.338	4.447	5.815	0.02549	4.393	0.08492
4,5-Dihydrovomifoliol	2.551e-13	5.453e-12	1.495	1.4952	1.2969	0.3751	yes	up	B(ii)	-	-	-	-	-	-	-	HMDB0040615	Lipids and lipid-like molecules	Prenol lipids	Sesquiterpenoids	142173-08-8	271.154	5.7134	M+FA-H	C13H22O3	-	62.6	metab_13001	neg_7250	neg			6.196	6.212	6.214	6.197	6.187	6.213	4.884	4.71	4.807	4.776	4.703	4.819	6.203	0.0113	4.783	0.06887
DG(15:0/18:4(6Z,9Z,12Z,15Z)/0:0)	3.897e-12	5.196e-11	1.492	1.4925	1.3866	0.4716	yes	up	B(ii)	-	-	-	-	-	-	-	HMDB0007077	Lipids and lipid-like molecules	Fatty Acyls	Lineolic acids and derivatives	-	555.441	7.289	M-H2O-H	C36H62O5	-	75.6	metab_11733	neg_5980	neg			5.161	5.094	5.175	5.104	5.003	4.954	3.651	3.648	3.65	3.721	3.658	3.66	5.082	0.08722	3.665	0.02796
3-Hydroxy-6,8-dimethoxy-7(11)-eremophilen-12,8-olide	9.532e-06	2.1e-05	1.49	1.4882	1.3699	0.4541	yes	up	B(ii)	-	-	-	-	-	-	-	HMDB0040756	Lipids and lipid-like molecules	Prenol lipids	Terpene lactones	162613-65-2	355.175	6.301	M+FA-H	C17H26O5	-	53.7	metab_12506	neg_6754	neg			5.575	5.542	5.596	5.535	5.62	5.576	4.102	4.506	3.998	3.72	4.63	3.459	5.574	0.03204	4.069	0.4486
10,11-Dihydro-12R-hydroxy-leukotriene E4	1.371e-07	4.342e-07	1.4891	1.4868	0.7383	-0.4377	yes	down	B(ii)	-	-	-	-	-	-	-	HMDB0012501;LMFA03020042	Lipids and lipid-like molecules	Fatty Acyls	Eicosanoids	-	502.247	6.4722	M+FA-H	C23H39NO6S	-	51	metab_12348	neg_6596	neg			4.288	4.03	4.027	4.019	4.028	4.034	5.848	5.31	5.63	5.653	5.159	5.482	4.071	0.1065	5.514	0.25
6-Succinoaminopurine	3.827e-10	2.445e-09	1.4891	1.4892	0.7536	-0.4081	yes	down	B(ii)	-	-	-	-	-	-	-	HMDB0013204	Organoheterocyclic compounds	Imidazopyrimidines	Purines and purine derivatives	-	515.138	6.6022	2M+FA-H	C9H9N5O3	-	53.5	metab_12237	neg_6484	neg			4.335	4.343	4.339	4.332	4.341	4.347	5.925	5.879	5.598	5.755	5.817	5.572	4.339	0.005404	5.758	0.1456
Pyrrhoxanthinol	0.002287	0.003541	1.4773	1.4813	1.4401	0.5262	yes	up	B(ii)	-	-	-	-	-	-	-	HMDB0035696	Lipids and lipid-like molecules	Prenol lipids	Terpene lactones	54369-11-8	591.314	4.6546	M+Na-2H	C37H46O5	-	77.2	metab_9397	neg_3639	neg			5.802	5.771	5.751	5.743	5.692	5.853	4.459	2.036	4.82	4.608	3.544	4.568	5.769	0.055	4.006	1.062
PE(18:1(9Z)/0:0)	0.0002509	0.0004506	1.4719	1.4688	1.3796	0.4643	yes	up	B(i)	-	-	-	-	-	-	-	LMGP02050004	-	-	-	-	478.293	6.7945	M-H	C23H46NO7P	96.8	-	metab_10936	neg_5180	neg			4.939	6.044	6.001	6.108	6.099	5.154	4.869	4.26	3.735	3.788	4.429	3.811	5.724	0.5309	4.149	0.4529
Ala-Lys-OH	4.699e-07	1.329e-06	1.4625	1.4612	1.3929	0.4781	yes	up	B(i)	-	-	-	-	-	-	-	-	-	-	-	-	324.119	5.6174	M-H	C14H19N3O6	52.3	-	metab_13077	neg_7328	neg			4.892	4.989	4.979	5.003	4.994	5.028	3.361	3.351	3.53	3.433	3.64	4.142	4.981	0.04635	3.576	0.298
Bisnorcholic acid	1.373e-11	1.477e-10	1.4563	1.4568	1.3202	0.4008	yes	up	B(ii)	-	-	-	-	-	-	-	LMST04050005;HMDB0002082	Lipids and lipid-like molecules	Steroids and steroid derivatives	Bile acids, alcohols and derivatives	-	379.248	6.5475	M-H2O-H, M-H	C22H36O5	-	50.4	metab_6581	neg_819	neg			5.525	5.618	5.572	5.568	5.595	5.564	4.286	4.233	4.134	4.374	4.157	4.151	5.574	0.03132	4.222	0.09408
Canesceol	5.385e-12	6.866e-11	1.4538	1.4533	0.7864	-0.3467	yes	down	B(ii)	-	-	-	-	-	-	-	HMDB0034084	Lipids and lipid-like molecules	Steroids and steroid derivatives	Steroid lactones	82228-15-7	603.262	4.0641	M+Cl	C29H44O11	-	72.1	metab_8910	neg_3151	neg			4.993	5.011	4.968	4.852	5.017	4.848	6.294	6.237	6.321	6.333	6.238	6.329	4.948	0.078	6.292	0.04437
Blumenol C O-[rhamnosyl-(1->6)-glucoside]	1.264e-07	4.035e-07	1.4526	1.4526	1.3437	0.4262	yes	up	B(ii)	-	-	-	-	-	-	-	HMDB0031935	Lipids and lipid-like molecules	Fatty Acyls	Fatty acyl glycosides	177261-67-5	563.27	7.6978	M+FA-H	C25H42O11	-	89.5	metab_11279	neg_5524	neg			5.466	5.338	5.279	5.344	5.405	5.443	4.201	3.807	3.99	3.808	3.817	4.396	5.379	0.07118	4.003	0.247
8alpha-8-Hydroxy-12-oxo-13-abieten-18-oic acid	1.213e-13	3.039e-12	1.4516	1.4518	1.2714	0.3464	yes	up	B(ii)	-	-	-	-	-	-	-	HMDB0035878	Lipids and lipid-like molecules	Prenol lipids	Diterpenoids	130252-62-9	355.187	6.0811	M+Na-2H	C20H30O4	-	58.2	metab_10394	neg_4637	neg			6.262	6.27	6.291	6.256	6.266	6.287	4.936	4.867	4.964	4.962	4.859	5.01	6.272	0.01429	4.933	0.05936
3,4,5-trihydroxy-6-{5-methoxy-2-[1-oxo-1-(2,3,4,6-tetrahydroxyphenyl)propan-2-yl]phenoxy}oxane-2-carboxylic acid	1.24e-09	6.826e-09	1.4479	1.4469	0.7826	-0.3537	yes	down	B(ii)	-	-	-	-	-	-	-	HMDB0133876	-	-	-	-	533.075	6.0743	M+K-2H	C22H24O13	-	55.3	metab_12804	neg_7052	neg			4.958	4.75	4.86	4.721	4.804	4.901	6.259	6.006	6.265	6.224	6.021	6.271	4.832	0.09115	6.174	0.1259
Diepomuricanin A	1.647e-08	6.579e-08	1.4454	1.4455	1.2512	0.3233	yes	up	B(ii)	-	-	-	-	-	-	-	HMDB0040921	Lipids and lipid-like molecules	Fatty Acyls	Fatty alcohols	142733-57-1	591.462	7.0347	M+FA-H	C35H62O4	-	66.7	metab_11859	neg_6106	neg			6.774	6.665	6.691	6.858	6.787	6.575	5.661	5.457	5.165	5.368	5.38	5.22	6.725	0.1013	5.375	0.1769
8-Hydroxy-4(6)-lactarene-5,14-diol	4.108e-13	8.025e-12	1.442	1.4425	1.2606	0.3341	yes	up	B(ii)	-	-	-	-	-	-	-	HMDB0035780	Organic oxygen compounds	Organooxygen compounds	Alcohols and polyols	-	299.186	6.1497	M+FA-H	C15H26O3	-	64.3	metab_10463	neg_4706	neg			6.397	6.406	6.395	6.392	6.386	6.396	5.119	5	5.128	5.108	4.973	5.111	6.395	0.006618	5.073	0.06783
Isoscopoletin	1.524e-06	3.891e-06	1.4417	1.441	0.7355	-0.4432	yes	down	B(i)	C18079	-	-	-	-	-	-	-	-	-	-	-	191.034	3.4251	M-H	C10H8O4	64.7	-	metab_8268	neg_2508	neg			3.92	4.186	3.986	3.386	3.466	4.105	5.243	5.183	5.229	5.238	5.211	5.227	3.841	0.3358	5.222	0.02214
4-Hydroxynonenal	1.499e-12	2.334e-11	1.437	1.4373	1.2921	0.3697	yes	up	B(ii)	C21642	-	-	map05225;map05200	Hepatocellular carcinoma; Pathways in cancer	Human Diseases;Human Diseases	Cancer: specific types;Cancer: overview	LMFA06000051;HMDB0004362	Lipids and lipid-like molecules	Fatty Acyls	Fatty alcohols	75899-68-2	201.112	4.9913	M+FA-H	C9H16O2	-	55.2	metab_9686	neg_3928	neg			5.8	5.824	5.82	5.792	5.818	5.823	4.634	4.469	4.54	4.476	4.424	4.454	5.813	0.01358	4.499	0.0759
4,6-Dideoxy-4-oxo-dTDP-D-glucose	3.112e-09	1.513e-08	1.4289	1.4281	0.7729	-0.3716	yes	down	B(ii)	C11907	-	-	map01100;map01110;map00521;map00523;map00525;map01055	Metabolic pathways; Biosynthesis of secondary metabolites; Streptomycin biosynthesis; Polyketide sugar unit biosynthesis; Acarbose and validamycin biosynthesis; Biosynthesis of vancomycin group antibiotics	Metabolism;Metabolism;Metabolism;Metabolism;Metabolism;Metabolism	Global and overview maps;Global and overview maps;Biosynthesis of other secondary metabolites;Metabolism of terpenoids and polyketides;Biosynthesis of other secondary metabolites;Metabolism of terpenoids and polyketides	HMDB0001399;HMDB0060081	Nucleosides, nucleotides, and analogues	Pyrimidine nucleotides	Pyrimidine nucleotide sugars	-	567.036	6.1634	M+Na-2H	C16H24N2O15P2	-	50.9	metab_10482	neg_4725	neg			4.457	4.465	4.461	4.454	4.463	4.469	5.967	5.554	5.844	5.807	5.582	5.875	4.461	0.005404	5.772	0.1666
Capsianoside IV	2.632e-06	6.414e-06	1.4274	1.4253	0.7348	-0.4446	yes	down	B(ii)	-	-	-	-	-	-	-	HMDB0030736	Lipids and lipid-like molecules	Fatty Acyls	Fatty acyl glycosides	121924-05-8	625.319	6.1566	M-H2O-H	C32H52O13	-	79.2	metab_10477	neg_4720	neg			4.144	3.49	4.038	3.48	3.489	3.933	5.173	4.887	5.261	5.23	4.933	5.239	3.762	0.3098	5.12	0.1662
Glycochenodeoxycholic acid 3-glucuronide	1.475e-11	1.571e-10	1.4267	1.4263	1.3251	0.4061	yes	up	B(ii)	C03033	-	-	map01100;map00040;map04976	Metabolic pathways; Pentose and glucuronate interconversions; Bile secretion	Metabolism;Metabolism;Organismal Systems	Global and overview maps;Carbohydrate metabolism;Digestive system	HMDB0002579;LMST05010048	Lipids and lipid-like molecules	Steroids and steroid derivatives	Steroidal glycosides	79254-98-1	660.32	4.0093	M+Cl	C32H51NO11	-	82.7	metab_8848	neg_3089	neg			5.207	5.28	5.243	5.25	5.328	5.361	3.949	4.139	3.948	3.946	3.956	3.958	5.278	0.0574	3.983	0.07663
(3,4,5,6-tetrahydroxyoxan-2-yl)methyl 3-(4-hydroxy-3-methoxyphenyl)prop-2-enoate	7.686e-14	2.142e-12	1.4258	1.4259	0.8071	-0.3092	yes	down	B(ii)	-	-	-	-	-	-	-	HMDB0125101	-	-	-	-	401.108	2.8414	M+FA-H	C16H20O9	-	83.8	metab_7696	neg_1936	neg			5.441	5.413	5.373	5.332	5.385	5.464	6.648	6.698	6.695	6.669	6.731	6.712	5.401	0.0478	6.692	0.02964
ESCULETIN	6.031e-13	1.098e-11	1.4194	1.4197	0.7679	-0.381	yes	down	B(i)	C09263	-	-	map01061	Biosynthesis of phenylpropanoids	Metabolism	Chemical structure transformation maps	HMDB0030819	Phenylpropanoids and polyketides	Coumarins and derivatives	Hydroxycoumarins	305-01-1	177.018	3.2809	M-H	C9H6O4	81.9	-	metab_15430	neg_9685	neg			4.21	4.207	4.137	4.284	4.305	4.286	5.497	5.513	5.519	5.495	5.537	5.554	4.238	0.06461	5.519	0.02311
{[(3E)-4-(5-hydroxy-1-oxo-1H-isochromen-3-yl)but-3-en-1-yl]oxy}sulfonic acid	2.494e-07	7.475e-07	1.4175	1.4186	1.3622	0.4459	yes	up	B(ii)	-	-	-	-	-	-	-	HMDB0130058	-	-	-	-	333.007	5.1843	M+Na-2H	C13H12O7S	-	52.7	metab_13418	neg_7670	neg			4.92	4.971	4.984	4.954	4.946	4.966	3.597	3.344	3.729	3.834	3.341	3.99	4.957	0.0224	3.639	0.2636
2-(6-{2,4-dihydroxy-3-[(1E)-3-methylbut-1-en-1-yl]benzoyl}-5-(2,4-dihydroxyphenyl)-3-methylcyclohex-2-en-1-yl)benzene-1,3-diol	3.459e-08	1.277e-07	1.4079	1.4073	0.772	-0.3733	yes	down	B(ii)	-	-	-	-	-	-	-	HMDB0126448	-	-	-	-	561.213	6.7396	M+FA-H	C31H32O7	-	51.8	metab_10906	neg_5150	neg			4.524	4.385	4.417	4.165	4.414	4.165	5.352	5.563	5.699	5.718	5.731	5.708	4.345	0.1472	5.628	0.1488
Nalpha-Acetyl-L-arginine	3.408e-10	2.215e-09	1.4064	1.4068	0.7629	-0.3904	yes	down	B(i)	-	-	-	-	-	-	-	-	-	-	-	-	217.13	1.2999	M+H, M+K	C8H16N4O3	84.6	-	metab_829	pos_832	pos			4.057	3.908	4.122	4.062	4.221	4.057	5.402	5.217	5.296	5.299	5.394	5.411	4.071	0.1021	5.336	0.07797
LysoPE(0:0/20:1(11Z))	4.525e-06	1.055e-05	1.4051	1.4032	0.7503	-0.4145	yes	down	B(ii)	-	-	-	-	-	-	-	HMDB0011482	Lipids and lipid-like molecules	Glycerophospholipids	Glycerophosphoethanolamines	-	528.303	6.0537	M+Na-2H	C25H50NO7P	-	80.8	metab_12824	neg_7072	neg			4.154	3.726	4.452	3.965	3.838	3.73	5.388	4.97	5.421	5.454	5.059	5.521	3.978	0.2831	5.302	0.229
N-[(3a,5b,7b)-7-hydroxy-24-oxo-3-(sulfooxy)cholan-24-yl]-Glycine	2.416e-09	1.215e-08	1.4043	1.4043	0.7849	-0.3494	yes	down	B(ii)	-	-	-	-	-	-	-	HMDB0002409	Lipids and lipid-like molecules	Steroids and steroid derivatives	Cholestane steroids	133429-88-6	574.272	3.6178	M+FA-H	C26H43NO8S	-	51.8	metab_15035	neg_9289	neg			4.78	4.489	4.596	4.56	4.499	4.817	5.805	5.969	5.861	5.855	5.976	5.872	4.623	0.1415	5.89	0.06804
Calenduloside G methyl ester	1.931e-11	1.96e-10	1.3982	1.3988	1.2493	0.3211	yes	up	B(ii)	-	-	-	-	-	-	-	HMDB0041018	Lipids and lipid-like molecules	Prenol lipids	Terpene glycosides	155740-15-1	807.461	5.4802	M-H	C43H68O14	-	82.3	metab_10072	neg_4314	neg			6.244	6.271	6.23	6.23	6.249	6.274	5.026	4.937	5.05	5.078	4.848	5.081	6.25	0.01935	5.003	0.09265
APC	3.886e-05	7.775e-05	1.3967	1.3962	1.3312	0.4127	yes	up	B(ii)	C16542	-	-	map00983	Drug metabolism - other enzymes	Metabolism	Xenobiotics biodegradation and metabolism	HMDB0060661	Organic oxygen compounds	Organooxygen compounds	Carbonyl compounds	-	583.256	7.3951	M+H-2H2O	C33H38N4O8	-	50.1	metab_5760	pos_2621	pos			5.443	5.405	5.492	5.392	5.526	5.469	4.525	4.767	3.6	3.975	4.101	3.615	5.454	0.0514	4.097	0.4747
LysoPC(16:0)	8.026e-06	1.79e-05	1.3948	1.3937	1.3526	0.4357	yes	up	B(ii)	C04230	Lipids	Phospholipids	map00564;map05231	Glycerophospholipid metabolism; Choline metabolism in cancer	Metabolism;Human Diseases	Lipid metabolism;Cancer: overview	HMDB0010382;HMDB0240262	Lipids and lipid-like molecules	Glycerophospholipids	Glycerophosphocholines	-	540.33	6.7876	M+FA-H	C24H50NO7P	-	58.1	metab_10934	neg_5178	neg			4.537	5.099	5.126	5.443	5.247	4.859	3.643	3.64	4.186	3.64	3.65	3.652	5.052	0.3165	3.735	0.2209
(4R,5S,7R,11x)-11,12-Dihydroxy-1(10)-spirovetiven-2-one 12-glucoside	2.504e-07	7.503e-07	1.3863	1.3863	0.7562	-0.4032	yes	down	B(ii)	-	-	-	-	-	-	-	HMDB0030895	Lipids and lipid-like molecules	Prenol lipids	Terpene glycosides	62574-29-2	459.22	2.5593	M+FA-H	C21H34O8	-	68.6	metab_16359	neg_10614	neg			3.998	3.792	4.24	3.781	3.824	3.796	5.068	5.333	5.147	5.173	5.367	4.894	3.905	0.183	5.164	0.1743
Histidinyl-Glycine	5.733e-09	2.589e-08	1.3817	1.3825	0.8061	-0.311	yes	down	B(ii)	-	-	-	-	-	-	-	HMDB0028885	Organic acids and derivatives	Carboxylic acids and derivatives	Amino acids, peptides, and analogues	-	635.271	5.0328	3M-H	C8H12N4O3	-	55.5	metab_13543	neg_7795	neg			4.867	5.132	5.062	5.203	5.25	5.177	6.223	6.255	6.392	6.395	6.332	6.473	5.115	0.1376	6.345	0.09399
13,14-Dihydro-15-keto-PGD2	4.749e-07	1.341e-06	1.3803	1.3785	1.2754	0.3509	yes	up	B(ii)	-	-	-	-	-	-	-	HMDB0060042;LMFA03010022	Lipids and lipid-like molecules	Fatty Acyls	Eicosanoids	-	397.222	6.3899	M+FA-H	C20H32O5	-	50.9	metab_12418	neg_6666	neg			5.801	5.841	5.836	5.747	5.758	5.75	4.226	4.826	4.47	4.303	4.872	4.533	5.789	0.04316	4.539	0.2653
Ichangin 4-glucoside	9.13e-08	3.016e-07	1.3782	1.3795	0.7826	-0.3537	yes	down	B(ii)	-	-	-	-	-	-	-	HMDB0039340	Lipids and lipid-like molecules	Prenol lipids	Terpene glycosides	-	649.251	4.957	M-H	C32H42O14	-	89.9	metab_9657	neg_3899	neg			4.169	4.422	4.482	4.675	4.467	4.55	5.456	5.607	5.767	5.726	5.762	5.879	4.461	0.1677	5.7	0.1479
2-(2-pyridyl)-4-methyl-Thiazole-5-Carboxylic Acid	1.31e-07	4.173e-07	1.3781	1.3786	0.7917	-0.337	yes	down	B(i)	-	-	-	-	-	-	-	-	-	-	-	-	221.038	7.9242	M+H	C10H8N2O2S	82.1	-	metab_2722	pos_2727	pos			4.711	4.884	4.706	4.764	4.621	4.584	5.907	6.271	6.039	5.782	6.02	5.69	4.712	0.1066	5.952	0.2066
3-O-trans-Feruloyleuscaphic acid	7.862e-12	9.365e-11	1.3712	1.3712	1.3213	0.402	yes	up	B(ii)	-	-	-	-	-	-	-	HMDB0031837	Lipids and lipid-like molecules	Prenol lipids	Triterpenoids	-	701.346	4.1881	M+K-2H	C40H56O8	-	59.5	metab_9028	neg_3269	neg			4.951	4.79	4.991	4.991	4.956	4.85	3.723	3.72	3.722	3.721	3.73	3.732	4.922	0.08285	3.725	0.005115
PE(18:2/0:0)	0.001408	0.002252	1.3696	1.3698	1.3029	0.3817	yes	up	B(i)	-	-	-	-	-	-	-	-	-	-	-	-	476.277	6.6984	M-H	C23H44NO7P	87.6	-	metab_12151	neg_6398	neg			5.406	6.703	6.71	6.732	6.702	5.638	5.712	4.273	5.039	4.865	4.252	4.941	6.315	0.6187	4.847	0.5438
Withaperuvin H	1.047e-09	5.877e-09	1.3658	1.3663	1.2435	0.3144	yes	up	B(ii)	-	-	-	-	-	-	-	HMDB0034061	Lipids and lipid-like molecules	Steroids and steroid derivatives	Steroid lactones	-	559.236	2.8896	M-H2O-H	C30H42O9S	-	72.2	metab_15884	neg_10139	neg			6.122	6.113	6.073	6.069	6.131	6.141	4.735	4.795	5.001	5.052	4.863	5.027	6.108	0.03011	4.912	0.1328
Lactose 6-phosphate	6.18e-14	1.785e-12	1.3632	1.3629	0.8324	-0.2647	yes	down	B(ii)	C05396	-	-	map01100;map02060;map00052	Metabolic pathways; Phosphotransferase system (PTS); Galactose metabolism	Metabolism;Environmental Information Processing;Metabolism	Global and overview maps;Membrane transport;Carbohydrate metabolism	HMDB0006789	Organic oxygen compounds	Organooxygen compounds	Carbohydrates and carbohydrate conjugates	-	421.074	0.9966	M-H	C12H23O14P	-	66.2	metab_7113	neg_1351	neg			5.9	5.885	5.814	5.867	5.85	5.858	7.004	6.986	7.086	7.069	7.034	7.071	5.862	0.03	7.042	0.04034
3,4,5-trihydroxy-6-({15-hydroxy-11-methoxy-13-oxo-6,8,20-trioxapentacyclo[10.8.0.0?,?.0?,?.0??,??]icosa-1(12),2(9),4,10,14,16,18-heptaen-17-yl}oxy)oxane-2-carboxylic acid	1.222e-07	3.914e-07	1.3612	1.3603	0.7687	-0.3795	yes	down	B(ii)	-	-	-	-	-	-	-	HMDB0128866	-	-	-	-	537.07	5.4733	M+Na-2H	C24H20O13	-	67.9	metab_10066	neg_4308	neg			4.094	4.073	3.873	4.203	3.758	4.052	5.328	4.956	5.282	5.285	5.097	5.344	4.009	0.1628	5.215	0.1547
Prephenate	4.231e-06	9.914e-06	1.3588	1.3583	0.743	-0.4286	yes	down	B(ii)	C00254	-	-	map01100;map01110;map00998;map01230;map00400;map00401;map01063;map01061;map01060	Metabolic pathways; Biosynthesis of secondary metabolites; Biosynthesis of various secondary metabolites - part 2; Biosynthesis of amino acids; Phenylalanine, tyrosine and tryptophan biosynthesis; Novobiocin biosynthesis; Biosynthesis of alkaloids derived from shikimate pathway; Biosynthesis of phenylpropanoids; Biosynthesis of plant secondary metabolites	Metabolism;Metabolism;Metabolism;Metabolism;Metabolism;Metabolism;Metabolism;Metabolism;Metabolism	Global and overview maps;Global and overview maps;Biosynthesis of other secondary metabolites;Global and overview maps;Amino acid metabolism;Biosynthesis of other secondary metabolites;Chemical structure transformation maps;Chemical structure transformation maps;Chemical structure transformation maps	HMDB0012283	Organic acids and derivatives	Keto acids and derivatives	Gamma-keto acids and derivatives	87664-40-2	207.029	4.0915	M-H2O-H	C10H10O6	-	55.8	metab_14489	neg_8742	neg			3.872	3.574	3.429	3.924	3.655	3.051	4.846	4.935	4.741	4.808	4.95	4.667	3.584	0.32	4.824	0.1099
Leukotriene E3	6.547e-15	2.827e-13	1.3561	1.3559	0.8269	-0.2742	yes	down	B(ii)	-	-	-	-	-	-	-	HMDB0002355;LMFA03020074	Lipids and lipid-like molecules	Fatty Acyls	Eicosanoids	79494-05-6	486.256	4.3114	M+FA-H	C23H39NO5S	-	72.8	metab_9101	neg_3342	neg			5.604	5.567	5.586	5.554	5.587	5.541	6.74	6.705	6.75	6.742	6.709	6.793	5.573	0.02334	6.74	0.03212
Jubanine A	0.0006785	0.001136	1.3525	1.3553	0.7581	-0.3995	yes	down	B(ii)	-	-	-	-	-	-	-	HMDB0030205	Organic acids and derivatives	Carboxylic acids and derivatives	Amino acids, peptides, and analogues	60375-07-7	716.346	4.5244	M+Na-2H	C40H49N5O6	-	72.4	metab_9300	neg_3541	neg			4.704	3.971	4.407	3.96	4.661	4.46	5.267	6.564	5.404	5.344	6.541	5.384	4.36	0.3264	5.751	0.623
2-Hydroxy-2,6,6-trimethylcyclohexanone	3.291e-14	1.061e-12	1.3498	1.3498	1.2521	0.3243	yes	up	B(ii)	-	-	-	-	-	-	-	HMDB0037023	Organic oxygen compounds	Organooxygen compounds	Carbonyl compounds	7500-42-7	201.112	4.545	M+FA-H	C9H16O2	-	60.2	metab_9316	neg_3557	neg			5.736	5.742	5.735	5.735	5.754	5.772	4.663	4.585	4.592	4.542	4.548	4.603	5.746	0.01497	4.589	0.04379
(1alpha,3beta,20S,22R,24S,25S)-Pubescenin	1.899e-09	9.898e-09	1.3438	1.3447	1.2475	0.319	yes	up	B(ii)	-	-	-	-	-	-	-	HMDB0030011	Lipids and lipid-like molecules	Prenol lipids	Sesquiterpenoids	100217-93-4	657.309	3.7825	M+K-2H	C34H52O10	-	79.4	metab_8614	neg_2855	neg			5.84	5.853	5.858	5.82	5.819	5.893	4.829	4.754	4.726	4.779	4.549	4.485	5.847	0.02778	4.687	0.1376
Elatoside G	2.849e-07	8.439e-07	1.3417	1.3433	1.2515	0.3237	yes	up	B(ii)	-	-	-	-	-	-	-	HMDB0041347	Lipids and lipid-like molecules	Prenol lipids	Triterpenoids	171828-77-6	699.355	4.7506	M+Cl	C36H56O11	-	69.2	metab_13833	neg_8085	neg			5.872	5.9	5.894	5.883	5.867	5.905	4.947	4.498	4.747	4.866	4.328	4.837	5.887	0.01521	4.704	0.2403
Cucurbic acid	5.78e-11	4.912e-10	1.3388	1.3393	1.2485	0.3202	yes	up	B(ii)	C08482	-	-	-	-	-	-	HMDB0029388	Lipids and lipid-like molecules	Fatty Acyls	Lineolic acids and derivatives	58240-50-9	257.139	6.2598	M+FA-H	C12H20O3	-	60.5	metab_12569	neg_6817	neg			5.697	5.775	5.772	5.738	5.771	5.73	4.722	4.545	4.685	4.639	4.49	4.54	5.747	0.03107	4.603	0.09193
1,2,3,4-tetrahydro-2,5,8-trimethyl naphthalene	1.45e-12	2.28e-11	1.3387	1.3381	0.8134	-0.298	yes	down	B(i)	-	-	-	-	-	-	-	-	-	-	-	-	175.149	5.6287	M+H	C13H18	51.5	-	metab_3718	pos_3723	pos			4.983	4.97	4.986	4.918	4.953	4.982	6.15	6.034	6.14	6.16	6.02	6.12	4.965	0.02605	6.104	0.06131
9,10,13-TriHOME	4.918e-14	1.488e-12	1.3378	1.3378	1.1718	0.2287	yes	up	B(ii)	C14835	-	-	map00591	Linoleic acid metabolism	Metabolism	Lipid metabolism	HMDB0004710	Lipids and lipid-like molecules	Fatty Acyls	Fatty acids and conjugates	29907-57-1	329.233	6.349	M-H	C18H34O5	-	87.8	metab_12451	neg_6699	neg			7.707	7.792	7.775	7.714	7.732	7.774	6.61	6.579	6.641	6.616	6.578	6.652	7.749	0.03586	6.613	0.03091
Epinephrine glucuronide	1.479e-09	7.938e-09	1.3377	1.337	1.2393	0.3095	yes	up	B(ii)	-	-	-	-	-	-	-	HMDB0010336	Organic oxygen compounds	Organooxygen compounds	Carbohydrates and carbohydrate conjugates	54964-61-3	340.103	2.8759	M-H2O-H	C15H21NO9	-	67.4	metab_15916	neg_10171	neg			5.937	5.968	5.89	5.911	5.921	5.976	4.553	4.853	4.757	4.769	4.924	4.868	5.934	0.03339	4.788	0.131
Cis-4-Hydroxycyclohexylacetic acid	4.197e-09	1.964e-08	1.3373	1.3376	1.3421	0.4245	yes	up	B(ii)	-	-	-	-	-	-	-	HMDB0000451	Organic oxygen compounds	Organooxygen compounds	Alcohols and polyols	68592-22-3	157.086	4.7987	M-H	C8H14O3	-	85	metab_13787	neg_8039	neg			4.519	4.526	4.493	4.513	4.518	4.524	3.547	3.29	3.377	3.286	3.163	3.529	4.516	0.01189	3.365	0.1504
Neryl rhamnosyl-glucoside	9.807e-15	3.96e-13	1.3349	1.3347	1.2098	0.2748	yes	up	B(ii)	-	-	-	-	-	-	-	HMDB0029349	Lipids and lipid-like molecules	Prenol lipids	Terpene glycosides	84534-31-6	507.244	5.0602	M+FA-H	C22H38O10	-	70.7	metab_9738	neg_3980	neg			6.492	6.537	6.518	6.504	6.53	6.523	5.367	5.413	5.387	5.361	5.347	5.444	6.517	0.01649	5.387	0.03652
Hydroxypelenolide	2.087e-10	1.464e-09	1.3302	1.3302	1.2861	0.363	yes	up	B(ii)	-	-	-	-	-	-	-	HMDB0036663	Lipids and lipid-like molecules	Prenol lipids	Terpene lactones	17909-94-3	251.165	6.4722	M-H	C15H24O3	-	64.1	metab_10741	neg_4984	neg			5.071	5.124	5.102	5.026	5.043	5.138	4.016	4.007	3.763	4.032	3.939	3.963	5.084	0.04483	3.953	0.09959
Nummularine A	1.451e-05	3.108e-05	1.324	1.3217	1.2233	0.2908	yes	up	B(ii)	C10011	-	-	-	-	-	-	HMDB0029336	Organic acids and derivatives	Carboxylic acids and derivatives	Amino acids, peptides, and analogues	53947-95-8	682.34	3.501	M+Cl	C36H49N5O6	-	61.3	metab_15162	neg_9417	neg			6.527	6.547	6.558	6.522	6.552	6.568	5.101	5.825	5.069	5.155	5.84	5.115	6.546	0.01783	5.351	0.3742
6-{4-[3-(3,7-dimethylocta-2,6-dien-1-yl)-5-hydroxy-8,8-dimethyl-4-oxo-4H,8H-pyrano[3,2-g]chromen-2-yl]-3-hydroxyphenoxy}-3,4,5-trihydroxyoxane-2-carboxylic acid	9.906e-10	5.592e-09	1.3207	1.321	1.2576	0.3307	yes	up	B(ii)	-	-	-	-	-	-	-	HMDB0129842	-	-	-	-	645.231	6.7876	M-H2O-H	C36H40O12	-	77.7	metab_12088	neg_6335	neg			5.507	5.445	5.427	5.41	5.486	5.476	4.496	4.135	4.359	4.324	4.415	4.315	5.458	0.03716	4.34	0.121
(S)-9-Hydroxy-10-undecenoic acid	3.697e-12	4.965e-11	1.3113	1.3116	1.22	0.2869	yes	up	B(ii)	-	-	-	-	-	-	-	HMDB0032662;LMFA01050436	Organic acids and derivatives	Hydroxy acids and derivatives	Medium-chain hydroxy acids and derivatives	-	245.139	6.1429	M+FA-H	C11H20O3	-	70.4	metab_12732	neg_6980	neg			6.056	6.068	6.082	6.056	6.058	6.076	5.025	4.853	5.022	4.987	4.924	5.019	6.066	0.0111	4.972	0.06947
Linalool oxide (trans-pyranoid)	5.6e-13	1.03e-11	1.3108	1.3104	1.22	0.2869	yes	up	B(ii)	-	-	-	-	-	-	-	HMDB0031440	Organoheterocyclic compounds	Oxanes	Not Available	39028-58-5	215.128	6.301	M+FA-H	C10H18O2	-	81.9	metab_12511	neg_6759	neg			6.034	6.055	6.056	6.034	6.06	6.054	4.909	4.941	5.003	4.878	4.996	5.019	6.049	0.01166	4.958	0.05684
Alpha-D-Manp-(1 -> 2)-a-D-Manp-(1 -> 2)-a-D-Manp-(1 -> 3)-b-D-Manp-(1 -> 4)-D-GlcNAcp	1.216e-14	4.631e-13	1.3102	1.3101	1.2184	0.285	yes	up	B(ii)	-	-	-	-	-	-	-	HMDB0006699	Organic oxygen compounds	Organooxygen compounds	Carbohydrates and carbohydrate conjugates	52134-33-5	706.241	3.377	M-H	C26H45NO21	-	67.7	metab_15313	neg_9568	neg			6.047	6.11	6.076	6.032	6.073	6.138	4.989	4.986	4.988	4.986	4.995	4.998	6.08	0.03912	4.99	0.005116
LysoPE(0:0/18:4(6Z,9Z,12Z,15Z))	0.009548	0.0136	1.3094	1.3063	1.5746	0.655	yes	up	B(ii)	-	-	-	-	-	-	-	HMDB0011480	Lipids and lipid-like molecules	Glycerophospholipids	Glycerophosphoethanolamines	-	518.251	6.7465	M+FA-H	C23H40NO7P	-	67.3	metab_10910	neg_5154	neg			2.661	4.922	4.867	5.007	4.894	2.673	2.648	2.645	2.647	2.645	2.655	2.657	4.171	1.166	2.649	0.005105
Crustecdysone	0.01094	0.01548	1.3093	1.3111	0.6834	-0.5492	yes	down	B(ii)	C02633	-	-	map00981	Insect hormone biosynthesis	Metabolism	Metabolism of terpenoids and polyketides	HMDB0030180	Lipids and lipid-like molecules	Steroids and steroid derivatives	Bile acids, alcohols and derivatives	5289-74-7	515.282	3.714	M+Cl	C27H44O7	-	61.8	metab_8555	neg_2796	neg			3.763	4.352	2.41	1.674	4.195	3.728	4.47	5.641	4.437	4.557	5.673	4.657	3.353	1.07	4.906	0.5869
Natamycin	1.174e-13	2.951e-12	1.309	1.3088	0.8411	-0.2497	yes	down	B(ii)	C08073	-	-	map01052	Type I polyketide structures	Metabolism	Metabolism of terpenoids and polyketides	HMDB0014964	Organic oxygen compounds	Organooxygen compounds	Carbohydrates and carbohydrate conjugates	7681-93-8	646.283	4.4077	M-H2O-H	C33H47NO13	-	95	metab_9194	neg_3435	neg			5.788	5.757	5.717	5.747	5.776	5.769	6.86	6.789	6.868	6.857	6.803	6.903	5.759	0.02489	6.847	0.04273
Cinncassiol A 19-glucoside	1.624e-06	4.118e-06	1.3089	1.3084	0.7998	-0.3223	yes	down	B(ii)	-	-	-	-	-	-	-	HMDB0035165	Lipids and lipid-like molecules	Prenol lipids	Terpene glycosides	73599-12-9	589.261	4.7301	M-H2O-H, M+FA-H	C26H40O12	-	55.7	metab_6216	neg_454	neg			4.75	4.562	4.372	4.079	4.813	4.698	5.642	5.67	5.689	5.665	5.699	5.741	4.546	0.2774	5.684	0.03418
[2-hydroxy-1-(1-oxo-1H-isochromen-3-yl)butoxy]sulfonic acid	4.048e-06	9.513e-06	1.3056	1.3046	0.7886	-0.3426	yes	down	B(ii)	-	-	-	-	-	-	-	HMDB0130068	-	-	-	-	349.013	4.9019	M+Cl	C13H14O7S	-	53.9	metab_9607	neg_3849	neg			4.217	4.263	4.438	3.96	4.124	4.575	5.225	5.153	5.64	5.587	5.248	5.583	4.263	0.2196	5.406	0.2194
N-(4-aminobutyl)-3-(2,4-dihydroxy-5-methoxyphenyl)prop-2-enimidic acid	4.199e-11	3.728e-10	1.3024	1.3028	1.2246	0.2923	yes	up	B(ii)	-	-	-	-	-	-	-	HMDB0139615	-	-	-	-	559.273	4.1397	2M-H	C14H20N2O4	-	79.5	metab_8979	neg_3220	neg			5.852	5.89	5.922	5.923	5.927	5.883	4.893	4.695	4.803	4.911	4.752	4.851	5.899	0.02987	4.817	0.0837
REBAMIPIDE	6.187e-08	2.13e-07	1.2951	1.2944	0.7881	-0.3435	yes	down	B(i)	-	-	-	-	-	-	-	-	-	-	-	-	369.064	6.3693	M-H	C19H15ClN2O4	51.9	-	metab_10686	neg_4929	neg			4.041	4.049	4.046	4.038	4.047	4.053	5.438	4.993	4.938	5.274	5.107	5.054	4.046	0.005404	5.134	0.1886
L-trans-5-Hydroxy-2-piperidinecarboxylic acid	1.979e-11	2e-10	1.294	1.294	0.8247	-0.2781	yes	down	B(i)	-	-	-	-	-	-	-	HMDB0029426	Organic acids and derivatives	Carboxylic acids and derivatives	Amino acids, peptides, and analogues	50439-45-7	146.082	1.0896	M+H	C6H11NO3	69	-	metab_5322	pos_5328	pos			5.057	5.047	5.001	4.971	4.994	5.024	6.213	6.082	6.035	6	6.056	6.109	5.016	0.03274	6.082	0.07431
1-Oleoylglycerophosphoserine	7.947e-05	0.0001525	1.2888	1.2861	1.2134	0.2791	yes	up	B(ii)	-	-	-	-	-	-	-	HMDB0061694	Lipids and lipid-like molecules	Glycerophospholipids	Glycerophosphoserines	-	544.261	5.2948	M+Na-2H, M+K-2H	C24H46NO9P	-	72.8	metab_6287	neg_525	neg			6.641	6.668	6.662	6.644	6.638	6.666	5.036	6.094	5.234	5.24	6.006	5.288	6.653	0.01377	5.483	0.4484
Ala-Asp-OH	4.408e-09	2.046e-08	1.2875	1.2877	0.8496	-0.2351	yes	down	B(i)	-	-	-	-	-	-	-	-	-	-	-	-	313.064	7.9862	M+H	C12H12N2O8	72.2	-	metab_3157	pos_3162	pos			5.977	6.106	6.009	6.06	6.047	5.939	6.975	7.264	7.169	7.079	7.13	6.919	6.023	0.06012	7.089	0.1271
Sebacic acid	5.909e-14	1.719e-12	1.2851	1.2852	1.1935	0.2552	yes	up	B(ii)	C08277	-	-	-	-	-	-	LMFA01170006;HMDB0000792	Lipids and lipid-like molecules	Fatty Acyls	Fatty acids and conjugates	111-20-6	201.112	6.1981	M-H2O-H, M-H	C10H18O4	-	54.4	metab_6385	neg_623	neg			6.459	6.482	6.484	6.454	6.462	6.483	5.446	5.367	5.438	5.439	5.371	5.469	6.471	0.01377	5.422	0.04232
LysoPC(22:2(13Z,16Z))	0.0005665	0.0009597	1.2841	1.2882	0.7423	-0.4299	yes	down	B(ii)	C04230	Lipids	Phospholipids	map00564;map05231	Glycerophospholipid metabolism; Choline metabolism in cancer	Metabolism;Human Diseases	Lipid metabolism;Cancer: overview	HMDB0010400	Lipids and lipid-like molecules	Glycerophospholipids	Glycerophosphocholines	-	596.365	6.2804	M+Na-2H	C30H58NO7P	-	76	metab_12529	neg_6777	neg			3.59	3.598	3.594	3.587	3.596	3.602	4.387	5.619	4.666	4.23	5.608	4.54	3.594	0.005403	4.842	0.6155
11-beta-Hydroxyandrosterone-3-glucuronide	2.677e-10	1.808e-09	1.284	1.2833	1.214	0.2798	yes	up	B(ii)	C05643	-	-	map00380	Tryptophan metabolism	Metabolism	Amino acid metabolism	HMDB0010351;LMST05010055;LMST05010030	Organoheterocyclic compounds	Indoles and derivatives	Hydroxyindoles	-	527.246	3.5491	M+FA-H	C25H38O9	-	62.9	metab_17034	neg_2642	neg			5.944	5.978	5.993	5.957	5.971	5.993	4.773	4.981	4.878	4.915	5.077	4.898	5.973	0.01955	4.92	0.1024
2,3-dinor Prostaglandin E1	5.725e-15	2.553e-13	1.2768	1.2768	1.1741	0.2316	yes	up	B(i)	-	-	-	-	-	-	-	-	-	-	-	-	325.201	6.2736	M-H	C18H30O5	67	-	metab_10597	neg_4840	neg			6.95	7.001	6.985	6.954	6.962	6.993	5.957	5.909	5.95	5.924	5.918	5.981	6.974	0.0213	5.94	0.02744
Histidinyl-Histidine	2.802e-11	2.653e-10	1.2711	1.2713	0.8242	-0.2789	yes	down	B(ii)	-	-	-	-	-	-	-	HMDB0028887	Organic acids and derivatives	Carboxylic acids and derivatives	Amino acids, peptides, and analogues	-	583.247	2.8071	2M-H	C12H16N6O3	-	63.9	metab_7646	neg_1886	neg			4.783	4.848	4.913	4.818	4.811	4.804	5.743	5.818	5.89	5.89	5.924	5.892	4.83	0.04609	5.86	0.06686
Sphinganine 1-phosphate	2.561e-08	9.751e-08	1.2696	1.2696	0.8239	-0.2795	yes	down	B(ii)	C01120	-	-	map00600;map01100;map04080	Sphingolipid metabolism; Metabolic pathways; Neuroactive ligand-receptor interaction	Metabolism;Metabolism;Environmental Information Processing	Lipid metabolism;Global and overview maps;Signaling molecules and interaction	HMDB0001383	Lipids and lipid-like molecules	Sphingolipids	Phosphosphingolipids	19794-97-9	426.26	6.3216	M+FA-H	C18H40NO5P	-	58.3	metab_12478	neg_6726	neg			4.884	4.941	4.786	4.966	5.073	4.626	5.872	5.932	5.974	5.928	5.981	5.847	4.879	0.1559	5.922	0.05379
HAEMATOMMIC ACID	1.245e-09	6.846e-09	1.2682	1.2677	1.2481	0.3197	yes	up	B(i)	-	-	-	-	-	-	-	-	-	-	-	-	195.029	3.1434	M-H	C9H8O5	50.2	-	metab_15595	neg_9850	neg			5.19	5.219	5.158	5.188	5.153	5.185	4.111	4.238	4.226	4.055	4.29	3.992	5.182	0.02386	4.152	0.1169
Salicyluric acid	1.858e-06	4.661e-06	1.2675	1.2684	0.766	-0.3846	yes	down	B(i)	C07588	-	-	-	-	-	-	HMDB0000840	Benzenoids	Benzene and substituted derivatives	Benzoic acids and derivatives	487-54-7	194.045	6.1017	M-H	C9H9NO4	59.1	-	metab_10416	neg_4659	neg			3.219	3.228	3.413	3.726	3.643	3.799	4.552	4.472	4.634	4.626	4.491	4.681	3.505	0.2532	4.576	0.08441
Hypogeic acid	8.69e-14	2.346e-12	1.2571	1.2571	1.2227	0.2901	yes	up	B(ii)	-	-	-	-	-	-	-	LMFA01030808;HMDB0002186	Lipids and lipid-like molecules	Fatty Acyls	Fatty acids and conjugates	2416-19-5	299.222	6.6434	M+FA-H	C16H30O2	-	56.7	metab_12205	neg_6452	neg			5.503	5.536	5.511	5.486	5.488	5.521	4.516	4.424	4.518	4.513	4.531	4.521	5.507	0.01951	4.504	0.03973
Isocolumbin	4.533e-11	3.99e-10	1.2553	1.2548	0.8167	-0.2921	yes	down	B(ii)	C17508	-	-	-	-	-	-	HMDB0036837	Organoheterocyclic compounds	Naphthopyrans	Not Available	471-54-5	339.123	4.9639	M-H2O-H	C20H22O6	-	74	metab_13615	neg_7867	neg			4.531	4.509	4.481	4.525	4.361	4.424	5.518	5.434	5.439	5.525	5.42	5.518	4.472	0.06684	5.476	0.04935
Pantothenic Acid	2.122e-13	4.729e-12	1.2533	1.2537	1.1663	0.2219	yes	up	B(i)	C00864	Vitamins and Cofactors	Vitamins	map01100;map01110;map00770;map00410;map04977	Metabolic pathways; Biosynthesis of secondary metabolites; Pantothenate and CoA biosynthesis; beta-Alanine metabolism; Vitamin digestion and absorption	Metabolism;Metabolism;Metabolism;Metabolism;Organismal Systems	Global and overview maps;Global and overview maps;Metabolism of cofactors and vitamins;Metabolism of other amino acids;Digestive system	HMDB0000210	Organic oxygen compounds	Organooxygen compounds	Alcohols and polyols	79-83-4	220.118	4.4662	M+H	C9H17NO5	86.7	-	metab_4098	pos_4103	pos			7.022	6.993	7	7.013	6.982	6.996	6.057	6.004	6.039	6.012	5.928	5.978	7.001	0.01451	6.003	0.04593
ISOPEONOL	1.98e-09	1.024e-08	1.2522	1.253	1.2638	0.3378	yes	up	B(i)	-	-	-	-	-	-	-	-	-	-	-	-	165.055	3.8991	M-H	C9H10O3	65	-	metab_8734	neg_2975	neg			4.811	4.823	4.803	4.858	4.83	4.821	3.933	3.901	3.838	3.896	3.658	3.673	4.824	0.019	3.817	0.1209
(S)-17-Hydroxy-9,11,13,15-octadecatetraynoic acid	3.245e-10	2.122e-09	1.2488	1.2484	0.8136	-0.2976	yes	down	B(ii)	-	-	-	-	-	-	-	HMDB0038995	Lipids and lipid-like molecules	Fatty Acyls	Fatty acids and conjugates	123154-43-8	305.114	4.3939	M+Na-2H	C18H20O3	-	58	metab_14179	neg_8432	neg			4.399	4.488	4.257	4.298	4.389	4.257	5.333	5.297	5.395	5.344	5.312	5.385	4.348	0.09273	5.344	0.03918
13(S)-HpOTrE	1.206e-08	5.007e-08	1.248	1.2489	1.163	0.2179	yes	up	B(i)	C04785	-	-	map01100;map00592;map01110	Metabolic pathways; alpha-Linolenic acid metabolism; Biosynthesis of secondary metabolites	Metabolism;Metabolism;Metabolism	Global and overview maps;Lipid metabolism;Global and overview maps	-	-	-	-	-	293.211	7.5767	M+H-H2O, M+H	C18H30O4	78.7	-	metab_729	pos_732	pos			7.215	7.202	7.18	7.183	7.132	7.164	6.16	6.337	6.321	6.202	6.005	6.012	7.179	0.02926	6.173	0.1442
3,4,5-trihydroxy-6-[5-hydroxy-2-methoxy-4-(prop-2-en-1-yl)phenoxy]oxane-2-carboxylic acid	9.327e-10	5.315e-09	1.2465	1.2463	0.8177	-0.2904	yes	down	B(ii)	-	-	-	-	-	-	-	HMDB0135267	-	-	-	-	355.103	3.8306	M-H	C16H20O9	-	56.1	metab_14794	neg_9047	neg			4.465	4.417	4.528	4.556	4.286	4.528	5.475	5.392	5.483	5.481	5.402	5.515	4.463	0.1006	5.458	0.04909
(+/-)13-HpODE	3.705e-08	1.357e-07	1.246	1.2466	1.1842	0.2439	yes	up	B(i)	-	-	-	-	-	-	-	-	-	-	-	-	295.227	7.1438	M+H-H2O, M+H, M+K	C18H32O4	65.1	-	metab_83	pos_85	pos			6.459	6.482	6.468	6.48	6.508	6.474	5.763	5.277	5.404	5.527	5.402	5.456	6.479	0.01681	5.471	0.1646
5-Oxo-6-trans-leukotriene B4	3e-15	1.478e-13	1.2413	1.241	1.2039	0.2677	yes	up	B(ii)	-	-	-	-	-	-	-	LMFA03020069;HMDB0012824	Lipids and lipid-like molecules	Fatty Acyls	Eicosanoids	-	376.248	6.5337	M+ACN+H	C20H30O4	-	58.5	metab_2443	pos_2447	pos			5.728	5.783	5.764	5.781	5.794	5.763	4.798	4.771	4.784	4.775	4.825	4.798	5.769	0.02349	4.792	0.01986
Corchorifatty acid F	2.764e-14	9.257e-13	1.2315	1.2315	1.137	0.1852	yes	up	B(ii)	-	-	-	-	-	-	-	HMDB0035919	Lipids and lipid-like molecules	Fatty Acyls	Lineolic acids and derivatives	95341-44-9	327.217	6.349	M-H	C18H32O5	-	72.5	metab_10670	neg_4913	neg			7.969	8.02	8.01	7.972	7.984	8.007	7.038	6.989	7.061	7.035	6.998	7.064	7.994	0.02128	7.031	0.03131
4-acetamidobutanoate	2.514e-11	2.451e-10	1.2301	1.2302	0.8447	-0.2435	yes	down	B(i)	C02946	-	-	map01100;map00330	Metabolic pathways; Arginine and proline metabolism	Metabolism;Metabolism	Global and overview maps;Amino acid metabolism	HMDB0003681	Organic acids and derivatives	Carboxylic acids and derivatives	Amino acids, peptides, and analogues	-	146.082	1.5309	M+H	C6H11NO3	69	-	metab_5103	pos_5109	pos			5.279	5.276	5.212	5.204	5.235	5.251	6.281	6.154	6.151	6.156	6.199	6.303	5.243	0.03139	6.207	0.06834
Tyrosyl-Hydroxyproline	6.654e-09	2.961e-08	1.2185	1.2174	1.1722	0.2292	yes	up	B(ii)	-	-	-	-	-	-	-	HMDB0029106	Organic acids and derivatives	Carboxylic acids and derivatives	Amino acids, peptides, and analogues	-	275.103	4.5176	M-H2O-H	C14H18N2O5	-	75.6	metab_14051	neg_8304	neg			6.48	6.49	6.496	6.486	6.502	6.506	5.451	5.69	5.435	5.449	5.722	5.485	6.493	0.009545	5.539	0.1309
Virginiamycin	8.506e-10	4.91e-09	1.2177	1.2173	0.8457	-0.2418	yes	down	B(ii)	C11269	-	-	-	-	-	-	HMDB0030520	Organic acids and derivatives	Peptidomimetics	Depsipeptides	11006-76-1	804.341	4.895	M-H2O-H	C43H49N7O10	-	88	metab_13669	neg_7921	neg			5.228	5.16	5.306	5.238	5.064	5.204	6.149	6.084	6.189	6.149	6.072	6.252	5.2	0.08182	6.149	0.06703
7,10-Hexadecadiynoic acid	7.89e-05	0.0001515	1.2174	1.2194	1.2508	0.3229	yes	up	B(i)	-	-	-	-	-	-	-	LMFA01030492	-	-	-	-	249.185	7.1788	M+H	C16H24O2	54.2	-	metab_2576	pos_2580	pos			5.274	5.286	5.163	5.176	5.328	5.247	4.679	3.541	4.225	4.499	4.21	4.008	5.246	0.06479	4.194	0.3977
4-Anilino-4-oxobutanoic acid	8.156e-11	6.577e-10	1.2128	1.2135	1.2078	0.2724	yes	up	B(ii)	-	-	-	-	-	-	-	HMDB0060758	Benzenoids	Benzene and substituted derivatives	Anilides	-	238.071	3.013	M+FA-H	C10H11NO3	-	63	metab_15747	neg_10002	neg			5.449	5.465	5.484	5.429	5.456	5.461	4.566	4.511	4.521	4.601	4.367	4.539	5.457	0.01807	4.518	0.08053
Ent-6R,16bOH,17-Trihydroxy-7-oxo-6,7-seco-19,6-kauranolide 6-O-glucoside	7.056e-06	1.586e-05	1.2104	1.2104	0.8276	-0.273	yes	down	B(ii)	-	-	-	-	-	-	-	HMDB0038546	Lipids and lipid-like molecules	Prenol lipids	Terpene glycosides	132242-50-3	573.252	3.8511	M+FA-H	C26H40O11	-	51	metab_8689	neg_2930	neg			4.822	4.788	4.2	4.828	4.918	4.99	5.702	5.696	5.769	5.778	5.746	5.804	4.758	0.2831	5.749	0.04318
6-keto PGE1	5.234e-11	4.513e-10	1.2042	1.2048	1.2381	0.3081	yes	up	B(i)	C05962	-	-	map00590;map01100	Arachidonic acid metabolism; Metabolic pathways	Metabolism;Metabolism	Lipid metabolism;Global and overview maps	LMFA03010012;HMDB0004241	Lipids and lipid-like molecules	Fatty Acyls	Eicosanoids	-	367.212	5.8506	M-H	C20H32O6	50.5	-	metab_10256	neg_4498	neg			4.963	4.803	4.772	4.794	4.746	4.784	3.883	3.88	3.882	3.88	3.89	3.892	4.81	0.07756	3.885	0.005116
Dihydrojasmonic acid	3.164e-11	2.953e-10	1.2026	1.2027	1.1991	0.262	yes	up	B(ii)	-	-	-	-	-	-	-	HMDB0033601	Lipids and lipid-like molecules	Fatty Acyls	Lineolic acids and derivatives	98674-52-3	211.133	6.349	M-H	C12H20O3	-	68	metab_10668	neg_4911	neg			5.504	5.534	5.614	5.497	5.561	5.568	4.544	4.661	4.582	4.712	4.632	4.617	5.546	0.04405	4.625	0.05894
Cibaric acid	1.735e-11	1.798e-10	1.1939	1.1936	1.204	0.2678	yes	up	B(ii)	-	-	-	-	-	-	-	HMDB0038580;LMFA02000289	Lipids and lipid-like molecules	Fatty Acyls	Lineolic acids and derivatives	130523-93-2	305.175	6.3693	M-H2O-H	C18H28O5	-	68.6	metab_10685	neg_4928	neg			5.328	5.398	5.358	5.354	5.344	5.332	4.511	4.414	4.441	4.357	4.42	4.525	5.352	0.02522	4.445	0.06333
1,2,10-Trihydroxydihydro-trans-linalyl oxide 7-O-beta-D-glucopyranoside	1.839e-11	1.882e-10	1.1914	1.1918	1.1983	0.261	yes	up	B(ii)	-	-	-	-	-	-	-	HMDB0033237	Organic oxygen compounds	Organooxygen compounds	Carbohydrates and carbohydrate conjugates	219814-37-6	403.16	4.6341	M+Na-2H	C16H30O10	-	66.3	metab_9380	neg_3622	neg			5.456	5.471	5.488	5.43	5.487	5.476	4.655	4.497	4.538	4.631	4.548	4.511	5.468	0.02201	4.563	0.06472
D-Glucarate	1.063e-07	3.452e-07	1.1903	1.19	1.2014	0.2647	yes	up	B(i)	C00818	-	-	map01100;map00053	Metabolic pathways; Ascorbate and aldarate metabolism	Metabolism;Metabolism	Global and overview maps;Carbohydrate metabolism	HMDB0000663	Organic oxygen compounds	Organooxygen compounds	Carbohydrates and carbohydrate conjugates	-	209.029	3.5834	M-H	C6H10O8	72.7	-	metab_8426	neg_2667	neg			5.485	5.47	5.477	5.566	5.536	5.495	4.557	4.389	4.613	4.527	4.524	4.883	5.505	0.03781	4.582	0.165
Glycerophospho-N-Oleoyl Ethanolamine	6.136e-12	7.663e-11	1.1873	1.1875	1.1512	0.2031	yes	up	B(i)	-	-	-	-	-	-	-	-	-	-	-	-	478.293	7.7042	M-H	C23H46NO7P	75.6	-	metab_11651	neg_5896	neg			6.86	6.806	6.806	6.847	6.863	6.794	6.004	5.877	5.951	5.901	5.883	5.975	6.829	0.03044	5.932	0.05253
12-OPDA	3.608e-08	1.326e-07	1.1856	1.186	1.1566	0.2099	yes	up	B(i)	C01226	-	-	map01100;map00592;map01110	Metabolic pathways; alpha-Linolenic acid metabolism; Biosynthesis of secondary metabolites	Metabolism;Metabolism;Metabolism	Global and overview maps;Lipid metabolism;Global and overview maps	-	-	-	-	-	293.211	7.039	M+H	C18H28O3	91.5	-	metab_2540	pos_2544	pos			6.707	6.739	6.717	6.717	6.744	6.744	6.085	5.638	5.756	5.84	5.773	5.81	6.728	0.01621	5.817	0.1484
Serinyl-Gamma-glutamate	7.563e-12	9.079e-11	1.1837	1.1831	1.1509	0.2028	yes	up	B(ii)	-	-	-	-	-	-	-	HMDB0029053	Organic acids and derivatives	Carboxylic acids and derivatives	Amino acids, peptides, and analogues	-	465.198	3.8031	2M-H	C8H15N3O5	-	67	metab_8634	neg_2875	neg			6.77	6.804	6.807	6.782	6.81	6.81	5.875	5.982	5.84	5.859	5.971	5.91	6.797	0.01697	5.906	0.05917
AESCULIN	2.117e-17	2.481e-15	1.1824	1.1826	0.8608	-0.2163	yes	down	B(i)	C09264	-	-	-	-	-	-	HMDB0030820	Phenylpropanoids and polyketides	Coumarins and derivatives	Coumarin glycosides	531-75-9	339.071	3.2946	M-H	C15H16O9	61.2	-	metab_8142	neg_2382	neg			5.467	5.485	5.477	5.492	5.487	5.49	6.352	6.372	6.377	6.357	6.371	6.391	5.483	0.009385	6.37	0.01418
Gentiobiosyl 2-methyl-6-oxo-2E,4E-heptadienoate	1.419e-07	4.48e-07	1.1796	1.1798	1.1848	0.2446	yes	up	B(ii)	-	-	-	-	-	-	-	HMDB0032134	Organic oxygen compounds	Organooxygen compounds	Carbohydrates and carbohydrate conjugates	-	523.167	3.7414	M+FA-H	C20H30O13	-	77.6	metab_8576	neg_2817	neg			5.836	5.809	5.801	5.817	5.819	5.85	4.686	5.036	4.965	4.944	4.732	5.119	5.822	0.01776	4.914	0.1708
4-Hydroxyphenylacetaldehyde	2.06e-12	3.042e-11	1.1793	1.1794	0.832	-0.2653	yes	down	B(ii)	C03765	-	-	map01100;map01110;map00950;map00350;map01063;map01060	Metabolic pathways; Biosynthesis of secondary metabolites; Isoquinoline alkaloid biosynthesis; Tyrosine metabolism; Biosynthesis of alkaloids derived from shikimate pathway; Biosynthesis of plant secondary metabolites	Metabolism;Metabolism;Metabolism;Metabolism;Metabolism;Metabolism	Global and overview maps;Global and overview maps;Biosynthesis of other secondary metabolites;Amino acid metabolism;Chemical structure transformation maps;Chemical structure transformation maps	HMDB0003767	Benzenoids	Benzene and substituted derivatives	Phenylacetaldehydes	7339-87-9	135.044	3.2121	M-H	C8H8O2	-	61.2	metab_8070	neg_2310	neg			4.36	4.372	4.367	4.318	4.449	4.426	5.265	5.229	5.293	5.253	5.265	5.296	4.382	0.04748	5.267	0.02492
2-Hydroxy-imipramine glucuronide	8.733e-10	5.023e-09	1.1791	1.1801	1.1962	0.2585	yes	up	B(ii)	-	-	-	-	-	-	-	HMDB0060717	Lipids and lipid-like molecules	Steroids and steroid derivatives	Estrane steroids	-	493.193	4.3046	M+Na-2H	C25H32N2O7	-	52.5	metab_14265	neg_8518	neg			5.45	5.434	5.425	5.41	5.502	5.41	4.521	4.479	4.577	4.709	4.441	4.553	5.439	0.03446	4.547	0.09352
Chitotriose	6.085e-08	2.102e-07	1.1764	1.1766	0.8354	-0.2595	yes	down	B(ii)	-	-	-	-	-	-	-	HMDB0006578	Organic oxygen compounds	Organooxygen compounds	Carbohydrates and carbohydrate conjugates	41708-93-4	546.22	5.3496	M+FA-H	C18H35N3O13	-	84.4	metab_13276	neg_7527	neg			4.429	4.613	4.659	4.386	4.567	4.718	5.444	5.348	5.494	5.504	5.393	5.584	4.562	0.1305	5.461	0.08478
Ponasteroside A	2.096e-09	1.077e-08	1.1738	1.1731	0.844	-0.2447	yes	down	B(ii)	-	-	-	-	-	-	-	HMDB0034091	Lipids and lipid-like molecules	Steroids and steroid derivatives	Steroidal glycosides	20117-33-3	671.364	6.1497	M+FA-H	C33H54O11	-	68.8	metab_12713	neg_6961	neg			4.906	4.849	4.814	4.609	4.792	4.723	5.638	5.638	5.693	5.686	5.648	5.69	4.782	0.1045	5.666	0.02702
12-oxo-20-dihydroxy-leukotriene B4	8.583e-10	4.949e-09	1.1705	1.1705	1.1832	0.2427	yes	up	B(ii)	-	-	-	-	-	-	-	HMDB0012551;LMFA03020048	Lipids and lipid-like molecules	Fatty Acyls	Eicosanoids	-	411.202	6.2736	M+FA-H	C20H30O6	-	50.2	metab_10600	neg_4843	neg			5.646	5.692	5.665	5.673	5.667	5.675	4.893	4.686	4.841	4.715	4.718	4.9	5.67	0.01495	4.792	0.09673
16-Oxoestrone	5.117e-11	4.417e-10	1.1699	1.1697	1.1763	0.2343	yes	up	B(ii)	C14441	-	-	-	-	-	-	LMST02010048;HMDB0000372	Lipids and lipid-like molecules	Steroids and steroid derivatives	Estrane steroids	1228-73-5	613.283	3.8237	2M+FA-H	C18H20O3	-	76	metab_14797	neg_9050	neg			5.808	5.835	5.835	5.813	5.831	5.792	4.862	5.035	4.922	4.944	4.89	5.026	5.819	0.01764	4.947	0.07095
Tryptophyl-Hydroxyproline	5.157e-08	1.815e-07	1.1695	1.1688	1.2685	0.3431	yes	up	B(ii)	-	-	-	-	-	-	-	HMDB0029084	Organic acids and derivatives	Carboxylic acids and derivatives	Amino acids, peptides, and analogues	-	362.135	4.195	M+FA-H	C16H19N3O4	-	69.4	metab_14357	neg_8610	neg			4.045	4.056	4.29	4.082	4.254	4.411	3.302	3.298	3.3	3.299	3.308	3.311	4.19	0.1507	3.303	0.005114
2(R)-hydroxydocosanoic acid	0.003576	0.005397	1.1692	1.169	1.2931	0.3708	yes	up	B(ii)	-	-	-	-	-	-	-	HMDB0061660	Lipids and lipid-like molecules	Fatty Acyls	Fatty acids and conjugates	-	391.298	7.3164	M+Cl	C22H44O3	-	64.7	metab_11722	neg_5969	neg			5.001	4.681	4.817	5.568	5.308	4.509	4.632	3.25	3.252	4.069	4.444	3.463	4.981	0.3978	3.852	0.613
VPGPR Enterostatin	0.0005206	0.0008868	1.1641	1.162	1.2263	0.2943	yes	up	B(ii)	-	-	-	-	-	-	-	HMDB0003577	Organic acids and derivatives	Carboxylic acids and derivatives	Amino acids, peptides, and analogues	144964-56-7	559.273	3.1915	M+Cl	C23H40N8O6	-	79.1	metab_8053	neg_2293	neg			5.437	5.469	5.529	5.506	5.487	5.468	3.893	4.704	3.812	4.732	4.993	4.692	5.483	0.03223	4.471	0.4924
6-{2,6-dihydroxy-4-[({6,7,8,11,12,13,22,23-octahydroxy-3,16-dioxo-2,17,20-trioxatetracyclo[17.3.1.0?,?.0??,??]tricosa-4,6,8,10,12,14-hexaen-21-yl}oxy)carbonyl]phenoxy}-3,4,5-trihydroxyoxane-2-carboxylic acid	1.27e-11	1.383e-10	1.1614	1.1612	0.8506	-0.2334	yes	down	B(ii)	-	-	-	-	-	-	-	HMDB0133390	-	-	-	-	791.097	3.6453	M-H2O-H	C33H30O24	-	58.3	metab_8485	neg_2726	neg			4.884	4.892	4.889	4.881	4.89	4.896	5.865	5.727	5.728	5.715	5.689	5.763	4.889	0.005404	5.748	0.06227
3,4,5-trihydroxy-6-(2-hydroxyethoxy)oxane-2-carboxylic acid	0.01065	0.01508	1.159	1.158	1.33	0.4114	yes	up	B(ii)	-	-	-	-	-	-	-	HMDB0131294	-	-	-	-	275.017	1.8738	M+K-2H	C8H14O8	-	55.1	metab_16535	neg_10791	neg			4.84	4.931	4.75	4.811	4.901	4.935	3.216	3.213	3.509	3.213	3.222	5.559	4.861	0.07406	3.655	0.9401
Niacin (Nicotinic acid)	1.577e-06	4.008e-06	1.1526	1.151	1.1674	0.2233	yes	up	B(i)	-	-	-	-	-	-	-	-	-	-	-	-	124.04	2.3978	M+H	C6H5NO2	62.4	-	metab_4764	pos_4769	pos			6.153	6.11	6.147	6.148	6.125	6.141	5.099	5.47	5.421	4.912	5.378	5.259	6.137	0.01655	5.257	0.2149
7-Sulfocholic acid	1.279e-08	5.269e-08	1.1511	1.1516	0.8506	-0.2334	yes	down	B(ii)	-	-	-	-	-	-	-	HMDB0002421;LMST05020039	Lipids and lipid-like molecules	Steroids and steroid derivatives	Bile acids, alcohols and derivatives	60320-05-0	509.224	3.6866	M+Na-2H	C24H40O8S	-	65.6	metab_14944	neg_9197	neg			4.936	4.884	4.813	4.789	4.915	4.903	5.705	5.865	5.671	5.653	5.87	5.611	4.873	0.05905	5.729	0.1112
(3S,5R,6R,6'S)-6,7-Didehydro-5,6-dihydro-3,5,6'-trihydroxy-13,14,20-trinor-3'-oxo-beta,epsilon-caroten-19',11'-olide 3-acetate	2.191e-07	6.643e-07	1.1482	1.1492	0.8349	-0.2603	yes	down	B(ii)	-	-	-	-	-	-	-	HMDB0037793	Lipids and lipid-like molecules	Prenol lipids	Terpene lactones	256505-50-7	649.318	3.4045	M+Na-2H	C39H48O7	-	83.4	metab_8257	neg_2497	neg			4.366	4.434	4.501	4.228	4.3	4.385	5.184	5.41	5.112	5.123	5.416	5.155	4.369	0.09644	5.233	0.1413
17,20-dimethyl Prostaglandin F1alpha	0.001249	0.002013	1.1445	1.1452	0.7732	-0.3711	yes	down	B(i)	-	-	-	-	-	-	-	-	-	-	-	-	367.285	7.3603	M+H-H2O	C22H40O5	51	-	metab_2609	pos_2613	pos			3.47	3.484	3.483	3.471	3.482	3.491	3.486	4.23	4.694	4.784	4.772	5.037	3.48	0.008034	4.501	0.5626
2,3-Dihydroxybenzoic acid	1.365e-11	1.47e-10	1.1404	1.1407	1.1755	0.2333	yes	up	B(i)	C00196	-	-	map01110;map01120;map00362;map00627;map01053;map01061	Biosynthesis of secondary metabolites; Microbial metabolism in diverse environments; Benzoate degradation; Aminobenzoate degradation; Biosynthesis of siderophore group nonribosomal peptides; Biosynthesis of phenylpropanoids	Metabolism;Metabolism;Metabolism;Metabolism;Metabolism;Metabolism	Global and overview maps;Global and overview maps;Xenobiotics biodegradation and metabolism;Xenobiotics biodegradation and metabolism;Metabolism of terpenoids and polyketides;Chemical structure transformation maps	HMDB0000397	Benzenoids	Benzene and substituted derivatives	Benzoic acids and derivatives	303-38-8	153.018	4.2156	M-H	C7H6O4	80.7	-	metab_14343	neg_8596	neg			5.541	5.545	5.567	5.545	5.559	5.555	4.829	4.709	4.739	4.716	4.649	4.697	5.552	0.009948	4.723	0.05994
Corchorifatty acid D	9.371e-13	1.574e-11	1.1403	1.1405	1.1417	0.1912	yes	up	B(ii)	-	-	-	-	-	-	-	HMDB0033243	Lipids and lipid-like molecules	Fatty Acyls	Lineolic acids and derivatives	-	307.191	6.3625	M-H	C18H28O4	-	67.1	metab_10681	neg_4924	neg			6.627	6.705	6.682	6.635	6.641	6.68	5.829	5.818	5.874	5.862	5.78	5.847	6.662	0.03152	5.835	0.03392
9,10,13-Trihydroxystearic acid	8.228e-14	2.265e-12	1.1398	1.1398	1.1358	0.1837	yes	up	B(ii)	-	-	-	-	-	-	-	HMDB0030935	Lipids and lipid-like molecules	Fatty Acyls	Fatty acids and conjugates	50439-74-2	331.248	6.3147	M-H	C18H36O5	-	50.7	metab_10644	neg_4887	neg			6.877	6.924	6.923	6.883	6.892	6.901	6.074	6.023	6.112	6.081	6.064	6.096	6.9	0.01981	6.075	0.03029
{5,7-dihydroxy-2-[3-hydroxy-10-(3-methoxyphenyl)-2-oxo-4-oxatricyclo[4.3.1.0?,?]decan-8-yl]-4-oxo-3,4-dihydro-2H-1-benzopyran-3-yl}oxidanesulfonic acid	2.138e-07	6.496e-07	1.1379	1.138	0.8496	-0.2351	yes	down	B(ii)	-	-	-	-	-	-	-	HMDB0128748	-	-	-	-	571.092	0.8758	M+Na	C25H24O12S	-	69.9	metab_5574	pos_5580	pos			4.784	4.739	4.849	4.826	4.781	4.775	5.686	5.792	5.797	5.525	5.661	5.378	4.792	0.03911	5.64	0.1627
Glutaminylproline	4.783e-07	1.35e-06	1.1365	1.136	0.8253	-0.277	yes	down	B(ii)	-	-	-	-	-	-	-	HMDB0028805	Organic acids and derivatives	Carboxylic acids and derivatives	Amino acids, peptides, and analogues	139370-58-4	288.119	3.7346	M+FA-H	C10H17N3O4	-	57.8	metab_14902	neg_9155	neg			4.18	4.028	4.029	4.179	3.944	3.71	4.868	4.806	4.786	4.876	4.916	4.913	4.012	0.1745	4.861	0.05422
Eriojaposide A	6.505e-10	3.88e-09	1.1338	1.1332	1.1941	0.2559	yes	up	B(ii)	C17888	-	-	-	-	-	-	HMDB0038028	Lipids and lipid-like molecules	Fatty Acyls	Fatty acyl glycosides	290308-51-9	547.24	5.8311	M+FA-H	C24H38O11	-	83	metab_12965	neg_7214	neg			4.927	5.133	5.075	5.173	5.007	5.032	4.234	4.231	4.233	4.231	4.241	4.243	5.058	0.089	4.236	0.005116
3-{[3,4-dihydroxy-5-(hydroxymethyl)oxolan-2-yl]oxy}-5,7-dihydroxy-2-(4-hydroxy-3-methoxyphenyl)-3,4-dihydro-2H-1-benzopyran-4-one	3.321e-11	3.071e-10	1.1309	1.1314	1.1463	0.197	yes	up	B(ii)	-	-	-	-	-	-	-	HMDB0132741	-	-	-	-	449.108	4.0915	M-H	C21H22O11	-	52.9	metab_14484	neg_8737	neg			6.389	6.407	6.387	6.397	6.385	6.391	5.62	5.497	5.606	5.639	5.492	5.606	6.393	0.008329	5.577	0.06491
LysoPC(22:5(4Z,7Z,10Z,13Z,16Z))	0.02095	0.02842	1.1303	1.1374	0.7422	-0.4301	yes	down	B(ii)	C04230	Lipids	Phospholipids	map00564;map05231	Glycerophospholipid metabolism; Choline metabolism in cancer	Metabolism;Human Diseases	Lipid metabolism;Cancer: overview	HMDB0010402	Lipids and lipid-like molecules	Glycerophospholipids	Glycerophosphocholines	-	590.318	5.1912	M+Na-2H	C30H52NO7P	-	61.3	metab_13408	neg_7660	neg			3.507	3.608	3.511	3.614	3.513	3.888	4.315	6.217	4.376	3.708	6.307	4.237	3.607	0.1465	4.86	1.112
Artemidinol	4.218e-07	1.206e-06	1.1295	1.129	0.8201	-0.2861	yes	down	B(ii)	-	-	-	-	-	-	-	HMDB0030647	Phenylpropanoids and polyketides	Isocoumarins and derivatives	Not Available	62268-43-3	197.06	6.1154	M-H2O-H	C13H12O3	-	64.7	metab_12766	neg_7014	neg			3.997	3.901	3.624	3.612	3.825	3.963	4.615	4.572	4.672	4.643	4.715	4.733	3.82	0.1672	4.658	0.06075
Guanosine monophosphate	2.157e-10	1.509e-09	1.129	1.1287	0.8472	-0.2392	yes	down	B(ii)	C00144	Nucleic acids	Nucleotides	map01100;map00230;map04022;map04740;map01523;map01065;map04742;map04744;map01060	Metabolic pathways; Purine metabolism; cGMP-PKG signaling pathway; Olfactory transduction; Antifolate resistance; Biosynthesis of alkaloids derived from histidine and purine; Taste transduction; Phototransduction; Biosynthesis of plant secondary metabolites	Metabolism;Metabolism;Environmental Information Processing;Organismal Systems;Human Diseases;Metabolism;Organismal Systems;Organismal Systems;Metabolism	Global and overview maps;Nucleotide metabolism;Signal transduction;Sensory system;Drug resistance: antineoplastic;Chemical structure transformation maps;Sensory system;Sensory system;Chemical structure transformation maps	HMDB0001397	Nucleosides, nucleotides, and analogues	Purine nucleotides	Purine ribonucleotides	85-32-5	362.049	1.0035	M-H	C10H14N5O8P	-	61.2	metab_7120	neg_1358	neg			4.544	4.553	4.361	4.548	4.537	4.527	5.324	5.281	5.326	5.365	5.325	5.333	4.512	0.07417	5.326	0.0269
Osmaronin	1.351e-12	2.159e-11	1.1275	1.1276	1.1478	0.1989	yes	up	B(ii)	-	-	-	-	-	-	-	HMDB0032769	Lipids and lipid-like molecules	Fatty Acyls	Fatty acyl glycosides	160551-60-0	304.103	4.2429	M+Na-2H, M+FA-H	C11H17NO6	-	59	metab_6161	neg_399	neg			6.275	6.271	6.299	6.246	6.261	6.305	5.429	5.434	5.487	5.478	5.442	5.536	6.276	0.0224	5.468	0.04128
(+/-)12,13-DiHOME	4.824e-16	3.34e-14	1.1263	1.1263	1.1174	0.1601	yes	up	B(i)	-	-	-	-	-	-	-	-	-	-	-	-	313.238	6.5407	M-H	C18H34O4	71.4	-	metab_12291	neg_6539	neg			7.644	7.664	7.659	7.636	7.646	7.659	6.846	6.833	6.864	6.843	6.823	6.87	7.651	0.01093	6.847	0.01804
6-[2-carboxy-2-(hydroxymethyl)-2-methylethoxy]-3,4,5-trihydroxyoxane-2-carboxylic acid	1.243e-14	4.688e-13	1.1255	1.1255	0.8856	-0.1753	yes	down	B(ii)	-	-	-	-	-	-	-	HMDB0127649	-	-	-	-	331.066	2.8414	M-H2O-H, M+Na-2H	C11H18O10	-	55.8	metab_6920	neg_1158	neg			6.245	6.226	6.243	6.184	6.218	6.246	7.016	7.01	7.035	7.027	7.043	7.054	6.227	0.02416	7.031	0.01637
N-Acetyl-L-glutamic acid	5.559e-07	1.544e-06	1.1254	1.1261	1.1559	0.209	yes	up	B(i)	C00624	-	-	map01100;map01210;map00220;map01110;map01230	Metabolic pathways; 2-Oxocarboxylic acid metabolism; Arginine biosynthesis; Biosynthesis of secondary metabolites; Biosynthesis of amino acids	Metabolism;Metabolism;Metabolism;Metabolism;Metabolism	Global and overview maps;Global and overview maps;Amino acid metabolism;Global and overview maps;Global and overview maps	HMDB0001138	Organic acids and derivatives	Carboxylic acids and derivatives	Amino acids, peptides, and analogues	1188-37-0	188.055	1.7977	M-H	C7H11NO5	79.1	-	metab_16564	neg_10820	neg			6.165	6.194	6.228	6.177	6.174	6.204	5.492	5.407	5.399	5.442	5.396	4.993	6.19	0.02321	5.355	0.1811
Arabinonic acid	0.0001381	0.0002568	1.125	1.1244	1.1533	0.2058	yes	up	B(ii)	C00878	-	-	-	-	-	-	HMDB0000539	Organic oxygen compounds	Organooxygen compounds	Carbohydrates and carbohydrate conjugates	488-30-2	165.039	2.0877	M-H	C5H10O6	-	65.9	metab_16474	neg_10730	neg			6.826	6.84	6.805	6.815	6.831	6.831	5.635	5.728	6.003	5.757	5.749	6.635	6.825	0.01249	5.918	0.372
Alanyl-Asparagine	3.806e-11	3.424e-10	1.1119	1.1116	0.8668	-0.2062	yes	down	B(ii)	-	-	-	-	-	-	-	HMDB0028682	Organic acids and derivatives	Carboxylic acids and derivatives	Amino acids, peptides, and analogues	-	238.061	6.8356	M+Cl	C7H13N3O4	-	62.7	metab_12041	neg_6288	neg			5.205	5.174	5.101	5.084	5.089	5.123	5.858	5.888	5.947	5.915	5.925	5.971	5.129	0.04952	5.917	0.04062
Isoacitretin	1.306e-08	5.369e-08	1.1105	1.1111	1.1337	0.181	yes	up	B(ii)	-	-	-	-	-	-	-	HMDB0003039;HMDB0014602	Lipids and lipid-like molecules	Prenol lipids	Retinoids	69427-46-9	697.377	4.8676	2M+FA-H	C21H26O3	-	54.5	metab_13705	neg_7957	neg			6.711	6.774	6.755	6.723	6.768	6.764	6.011	5.788	6.023	6.013	5.825	6.055	6.749	0.02582	5.953	0.1146
N-Oleoyl-L-Serine	2.725e-08	1.029e-07	1.1041	1.1041	0.8611	-0.2157	yes	down	B(i)	-	-	-	-	-	-	-	-	-	-	-	-	368.279	6.8425	M-H	C21H39NO4	78.4	-	metab_12026	neg_6273	neg			4.939	4.831	4.747	5.029	5.005	4.807	5.714	5.752	5.599	5.686	5.68	5.662	4.893	0.1145	5.682	0.05141
Momordicin II	0.0292	0.03886	1.104	1.1007	1.3021	0.3808	yes	up	B(ii)	-	-	-	-	-	-	-	HMDB0035966	Lipids and lipid-like molecules	Steroids and steroid derivatives	Steroidal glycosides	91590-75-9	671.362	4.7575	M+K-2H	C36H58O9	-	62.7	metab_13824	neg_8076	neg			5.199	5.278	5.3	5.342	5.26	5.277	3.167	5.653	3.241	3.982	5.342	2.927	5.276	0.04709	4.052	1.178
3-O-p-Coumaroylquinic acid	3.578e-14	1.133e-12	1.1024	1.1021	0.8845	-0.1771	yes	down	B(ii)	-	-	-	-	-	-	-	HMDB0029681	Organic oxygen compounds	Organooxygen compounds	Alcohols and polyols	-	337.092	4.4284	M-H	C16H18O8	-	50.2	metab_14144	neg_8397	neg			5.926	5.877	5.889	5.9	5.929	5.889	6.678	6.646	6.698	6.69	6.644	6.681	5.902	0.02136	6.673	0.02263
20-Hydroxy-PGF2a	2.235e-06	5.523e-06	1.1015	1.1021	1.1739	0.2313	yes	up	B(ii)	-	-	-	-	-	-	-	HMDB0004049	Lipids and lipid-like molecules	Fatty Acyls	Eicosanoids	-	335.22	7.1858	M+H-2H2O	C20H34O6	-	50.6	metab_3340	pos_3345	pos			5.443	5.447	5.493	5.451	5.528	5.48	4.878	4.298	4.596	4.794	4.733	4.68	5.474	0.03325	4.663	0.2034
13(S)-HOTrE	1.304e-06	3.374e-06	1.1014	1.1022	1.1877	0.2482	yes	up	B(i)	C16316	-	-	map00592	alpha-Linolenic acid metabolism	Metabolism	Lipid metabolism	-	-	-	-	-	277.217	9.884	M+H-H2O	C18H30O3	52.3	-	metab_2932	pos_2937	pos			5.049	5.166	5.164	5.156	5.066	4.999	4.388	4.021	4.507	4.373	4.334	4.138	5.1	0.07136	4.294	0.1796
Eleutheroside B1	7.197e-08	2.444e-07	1.0998	1.0998	0.8478	-0.2382	yes	down	B(ii)	-	-	-	-	-	-	-	HMDB0029549	Phenylpropanoids and polyketides	Coumarins and derivatives	Coumarin glycosides	16845-16-2	365.087	5.3359	M-H2O-H	C17H20O10	-	50.8	metab_13287	neg_7538	neg			4.29	4.538	4.515	4.31	4.232	4.387	5.132	5.098	5.159	5.206	5.132	5.263	4.379	0.1249	5.165	0.05983
7,8-Dihydro-3b,6a-dihydroxy-alpha-ionol 9-[apiosyl-(1->6)-glucoside]	0.01273	0.01783	1.0988	1.1024	0.8161	-0.2932	yes	down	B(ii)	-	-	-	-	-	-	-	HMDB0041579	Lipids and lipid-like molecules	Fatty Acyls	Fatty acyl glycosides	177261-73-3	521.261	4.0161	M-H	C24H42O12	-	61.5	metab_14575	neg_8828	neg			5.508	4.793	4.781	4.668	4.805	5.112	5.395	7.136	5.598	5.561	7.152	5.504	4.944	0.3134	6.058	0.8442
Glaucarubolone 15-O-beta-D-glucopyranoside	1.523e-11	1.613e-10	1.0939	1.0936	0.8739	-0.1945	yes	down	B(ii)	-	-	-	-	-	-	-	HMDB0035036	Lipids and lipid-like molecules	Prenol lipids	Terpene lactones	89202-76-6	537.198	3.9747	M-H2O-H	C26H36O13	-	61.8	metab_8815	neg_3056	neg			5.258	5.293	5.3	5.3	5.239	5.258	6.086	5.997	6.069	6.042	5.956	6.066	5.275	0.02628	6.036	0.04998
CP 47,497-C8-homolog C-8-hydroxy metabolite	2.54e-09	1.264e-08	1.0909	1.0901	0.8928	-0.1636	yes	down	B(i)	-	-	-	-	-	-	-	-	-	-	-	-	349.274	7.6953	M+H	C22H36O3	51.6	-	metab_3194	pos_3199	pos			6.432	6.379	6.332	6.368	6.333	6.332	7.199	7.187	7.201	7.126	7.008	7.032	6.362	0.03949	7.126	0.08649
S-(9-deoxy-delta12-PGD2)-glutathione	5.821e-10	3.532e-09	1.0907	1.0911	1.1603	0.2145	yes	up	B(ii)	-	-	-	-	-	-	-	HMDB0013057	Organic acids and derivatives	Carboxylic acids and derivatives	Amino acids, peptides, and analogues	-	688.314	3.5217	M+FA-H	C30H49N3O10S	-	63.5	metab_8377	neg_2617	neg			5.482	5.535	5.556	5.498	5.526	5.5	4.785	4.702	4.791	4.773	4.628	4.846	5.516	0.02743	4.754	0.07695
Gamma-Glutamylmethionine	1.679e-08	6.683e-08	1.0895	1.0898	0.8702	-0.2006	yes	down	B(ii)	-	-	-	-	-	-	-	HMDB0034367	Organic acids and derivatives	Carboxylic acids and derivatives	Amino acids, peptides, and analogues	17663-87-5	277.086	2.5798	M-H	C10H18N2O5S	-	56.9	metab_16353	neg_10608	neg			5.073	5.153	5.179	5.097	5.177	5.171	5.886	5.974	5.921	5.942	6.019	5.711	5.142	0.04539	5.909	0.1068
[2-hydroxy-1-(7-hydroxy-1-oxo-1H-isochromen-3-yl)butoxy]sulfonic acid	0.0002048	0.0003718	1.0885	1.0856	0.8254	-0.2768	yes	down	B(ii)	-	-	-	-	-	-	-	HMDB0130071	-	-	-	-	351.017	5.136	M+Na-2H	C13H14O8S	-	55	metab_9802	neg_4044	neg			4.248	4.139	3.769	4.029	3.89	4.215	5.171	4.547	5.138	5.026	4.456	5.084	4.048	0.1894	4.904	0.3167
6-[(3-carboxy-5,6-dihydroxycyclohex-2-en-1-yl)oxy]-3,4,5-trihydroxyoxane-2-carboxylic acid	7.635e-09	3.343e-08	1.0864	1.0864	1.1396	0.1885	yes	up	B(ii)	-	-	-	-	-	-	-	HMDB0130160	-	-	-	-	371.061	3.1778	M+Na-2H	C13H18O11	-	63.4	metab_8034	neg_2274	neg			6.202	6.189	6.229	6.21	6.153	6.254	5.613	5.435	5.497	5.331	5.369	5.432	6.206	0.03467	5.446	0.1002
Phenylacetylglycine	2.743e-08	1.035e-07	1.0846	1.0841	1.1816	0.2407	yes	up	B(ii)	C05598	-	-	map00360	Phenylalanine metabolism	Metabolism	Amino acid metabolism	HMDB0000821	Organic acids and derivatives	Carboxylic acids and derivatives	Amino acids, peptides, and analogues	500-98-1	238.071	2.6693	M+FA-H	C10H11NO3	-	69.5	metab_16268	neg_10523	neg			4.879	4.948	4.963	4.93	4.969	4.975	4.133	4.268	4.166	4.206	4.331	3.997	4.944	0.03575	4.184	0.1157
Cis-3-Hexenyl lactate	2.737e-11	2.611e-10	1.0835	1.0837	1.1451	0.1955	yes	up	B(ii)	-	-	-	-	-	-	-	HMDB0036213	Organic acids and derivatives	Carboxylic acids and derivatives	Carboxylic acid derivatives	61931-81-5	217.107	4.7987	M+FA-H	C9H16O3	-	64.2	metab_9514	neg_3756	neg			5.897	5.924	5.92	5.909	5.901	5.92	5.189	5.111	5.157	5.173	5.095	5.256	5.912	0.01096	5.163	0.05783
Pyrophaeophorbide a	0.000124	0.000232	1.0799	1.0796	1.1707	0.2274	yes	up	B(ii)	-	-	-	-	-	-	-	HMDB0031150	Organoheterocyclic compounds	Tetrapyrroles and derivatives	Chlorins	24533-72-0	579.26	6.7808	M+FA-H	C33H34N4O3	-	64.3	metab_10930	neg_5174	neg			5.746	5.704	5.732	5.696	5.743	5.702	4.485	4.482	4.887	5.045	5.149	5.273	5.721	0.0221	4.887	0.3369
Coroloside	0.04153	0.0541	1.0793	1.0733	1.3079	0.3873	yes	up	B(ii)	-	-	-	-	-	-	-	HMDB0033703	Lipids and lipid-like molecules	Glycerolipids	Triradylcglycerols	57361-71-4	703.293	4.6958	M-H2O-H, M-H, M+K-2H	C35H54O12	-	66.1	metab_5836	neg_73	neg			5.236	5.223	5.178	5.166	5.236	5.257	3.157	5.663	3.156	3.154	5.634	3.166	5.216	0.03598	3.988	1.286
1-Methylinosine	2.034e-06	5.065e-06	1.0792	1.0793	1.1632	0.2181	yes	up	B(ii)	-	-	-	-	-	-	-	HMDB0002721	Nucleosides, nucleotides, and analogues	Purine nucleosides	Not Available	2140-73-0	327.092	1.0448	M+FA-H	C11H14N4O5	-	58.1	metab_7142	neg_1380	neg			5.518	5.565	5.512	5.549	5.542	5.541	4.999	4.865	4.476	4.832	4.815	4.58	5.538	0.01976	4.761	0.1944
N-Formylmethionine	1.017e-10	7.92e-10	1.0763	1.0769	0.8709	-0.1994	yes	down	B(i)	C03145	Peptides	Amino acids	map00270	Cysteine and methionine metabolism	Metabolism	Amino acid metabolism	HMDB0001015	Organic acids and derivatives	Carboxylic acids and derivatives	Amino acids, peptides, and analogues	4289-98-9	176.038	3.1984	M-H	C6H11NO3S	63.5	-	metab_15531	neg_9786	neg			4.914	4.968	4.983	5.009	5.09	4.982	5.679	5.76	5.727	5.736	5.769	5.716	4.991	0.05791	5.731	0.03263
Kinetensin 4-7	1.362e-08	5.565e-08	1.0763	1.0766	1.165	0.2203	yes	up	B(ii)	-	-	-	-	-	-	-	HMDB0012986	Organic acids and derivatives	Carboxylic acids and derivatives	Amino acids, peptides, and analogues	138482-56-1	592.261	4.9502	M+Na-2H	C26H37N9O6	-	73.5	metab_13624	neg_7876	neg			5.289	5.283	5.259	5.227	5.331	5.296	4.619	4.435	4.455	4.559	4.442	4.685	5.281	0.03514	4.533	0.1051
Phytosphingosine-1-P	0.002512	0.003868	1.0735	1.076	1.2159	0.282	yes	up	B(ii)	-	-	-	-	-	-	-	HMDB0012280	Lipids and lipid-like molecules	Sphingolipids	Phosphosphingolipids	-	378.24	7.0278	M-H2O-H	C18H40NO6P	-	59.8	metab_11881	neg_6128	neg			5.525	4.956	5.03	5.584	5.427	5.076	4.703	3.352	4.525	4.548	4.261	4.598	5.266	0.2764	4.331	0.5014
Porphobilinogen	6.575e-11	5.469e-10	1.0708	1.0706	1.1366	0.1847	yes	up	B(ii)	C00931	-	-	map01100;map01110;map00860;map01120	Metabolic pathways; Biosynthesis of secondary metabolites; Porphyrin and chlorophyll metabolism; Microbial metabolism in diverse environments	Metabolism;Metabolism;Metabolism;Metabolism	Global and overview maps;Global and overview maps;Metabolism of cofactors and vitamins;Global and overview maps	HMDB0000245	Organic nitrogen compounds	Organonitrogen compounds	Amines	487-90-1	225.087	2.8414	M-H, M+Cl, M+FA-H	C10H14N2O4	-	63.1	metab_5785	neg_22	neg			6.081	6.104	6.089	6.044	6.087	6.127	5.293	5.318	5.342	5.36	5.375	5.456	6.089	0.02747	5.357	0.0565
Hoduloside VII	0.01405	0.01955	1.0706	1.0755	0.8137	-0.2974	yes	down	B(ii)	-	-	-	-	-	-	-	HMDB0040659	Lipids and lipid-like molecules	Prenol lipids	Triterpenoids	154971-11-6	466.265	3.8712	M+2H	C47H78O18	-	73.4	metab_1796	pos_1800	pos			4.853	4.612	4.638	4.512	4.788	4.675	5.108	6.832	5.189	5.22	6.921	5.229	4.679	0.1234	5.75	0.8743
Lycoperdic acid	2.407e-09	1.211e-08	1.0685	1.0682	1.154	0.2066	yes	up	B(ii)	-	-	-	-	-	-	-	HMDB0030417	Organic acids and derivatives	Carboxylic acids and derivatives	Amino acids, peptides, and analogues	69086-72-2	262.056	2.184	M+FA-H	C8H11NO6	-	64.7	metab_7371	neg_1610	neg			5.511	5.51	5.445	5.437	5.53	5.517	4.695	4.749	4.889	4.66	4.754	4.806	5.492	0.04012	4.759	0.08144
Cerebronic acid	0.0001363	0.0002536	1.0629	1.0623	1.1269	0.1724	yes	up	B(ii)	C17873	-	-	-	-	-	-	HMDB0039540	Lipids and lipid-like molecules	Fatty Acyls	Fatty acids and conjugates	544-57-0	383.352	7.4863	M-H, M+Cl	C24H48O3	-	52.1	metab_6501	neg_739	neg			7.078	7.072	7.092	7.573	7.437	6.898	6.705	6.121	6.313	6.364	6.542	6.25	7.192	0.2567	6.382	0.2101
Glutamylisoleucine	2.931e-13	6.028e-12	1.0582	1.0578	1.1266	0.172	yes	up	B(ii)	-	-	-	-	-	-	-	HMDB0028822	Organic acids and derivatives	Carboxylic acids and derivatives	Amino acids, peptides, and analogues	5879-22-1	241.119	4.0367	M-H2O-H	C11H20N2O5	-	68.3	metab_14554	neg_8807	neg			6.307	6.334	6.332	6.309	6.334	6.344	5.564	5.634	5.623	5.596	5.657	5.62	6.327	0.01505	5.616	0.03207
Crispanone	1.139e-10	8.703e-10	1.058	1.0577	1.1592	0.2131	yes	up	B(ii)	-	-	-	-	-	-	-	HMDB0035286	Lipids and lipid-like molecules	Prenol lipids	Sesquiterpenoids	11053-21-7	333.204	6.6297	M-H	C20H30O4	-	54	metab_10835	neg_5079	neg			5.235	5.241	5.184	5.14	5.17	5.256	4.49	4.466	4.519	4.429	4.561	4.477	5.205	0.04635	4.49	0.04541
Trans-Tetra-dec-2-enoic acid	4.951e-08	1.751e-07	1.0579	1.0567	1.1719	0.2288	yes	up	B(ii)	-	-	-	-	-	-	-	HMDB0010732	Lipids and lipid-like molecules	Fatty Acyls	Fatty acids and conjugates	-	271.191	6.5407	M+FA-H	C14H26O2	-	72.8	metab_12292	neg_6540	neg			4.941	4.967	4.929	4.938	4.917	4.958	4.212	4.24	4.058	4.105	4.306	4.382	4.942	0.01832	4.217	0.1213
Physapruin B	0.03332	0.04401	1.0555	1.0623	1.2966	0.3747	yes	up	B(ii)	-	-	-	-	-	-	-	HMDB0040671	Organoheterocyclic compounds	Benzopyrans	1-benzopyrans	-	639.298	4.4284	M+K-2H	C34H50O9	-	67.1	metab_14140	neg_8393	neg			6.345	4.527	4.521	4.669	4.455	5.935	4.268	3.191	5.075	4.18	3.895	2.873	5.075	0.8375	3.914	0.7938
Isovalerylglutamic acid	2.395e-09	1.206e-08	1.0554	1.056	1.1359	0.1838	yes	up	B(ii)	-	-	-	-	-	-	-	HMDB0000726	Organic acids and derivatives	Carboxylic acids and derivatives	Amino acids, peptides, and analogues	80154-63-8	268.057	3.1023	M+K-2H	C10H17NO5	-	55.4	metab_7959	neg_2199	neg			5.948	6.003	6.007	5.966	5.981	6.012	5.194	5.179	5.332	5.382	5.214	5.32	5.986	0.0256	5.27	0.08489
LysoPC(20:1(11Z))	0.007864	0.01135	1.0542	1.0591	0.8373	-0.2562	yes	down	B(ii)	C04230	Lipids	Phospholipids	map00564;map05231	Glycerophospholipid metabolism; Choline metabolism in cancer	Metabolism;Human Diseases	Lipid metabolism;Cancer: overview	HMDB0010391	Lipids and lipid-like molecules	Glycerophospholipids	Glycerophosphocholines	-	570.35	5.6654	M+Na-2H	C28H56NO7P	-	75.6	metab_13033	neg_7284	neg			5.046	5.065	5.054	5.027	4.995	5.153	5.554	6.966	5.652	5.497	6.982	5.588	5.057	0.05319	6.04	0.7253
Vulgaxanthin II	1.109e-09	6.178e-09	1.0515	1.0509	0.8676	-0.2049	yes	down	B(ii)	C08569	-	-	-	-	-	-	HMDB0029841	Organic acids and derivatives	Carboxylic acids and derivatives	Amino acids, peptides, and analogues	1047-87-6	361.065	0.9692	M+Na-2H	C14H16N2O8	-	79.2	metab_16773	neg_11030	neg			4.674	4.653	4.57	4.63	4.694	4.627	5.326	5.319	5.304	5.44	5.276	5.428	4.641	0.04346	5.349	0.0684
N-Jasmonoylisoleucine	4.207e-11	3.734e-10	1.0504	1.0506	1.1362	0.1842	yes	up	B(ii)	C18699	-	-	map04075	Plant hormone signal transduction	Environmental Information Processing	Signal transduction	HMDB0029391	Organic acids and derivatives	Carboxylic acids and derivatives	Amino acids, peptides, and analogues	120330-93-0	322.202	6.3761	M-H	C18H29NO4	-	54.7	metab_10690	neg_4933	neg			5.882	5.9	5.926	5.81	5.881	5.827	5.177	5.148	5.197	5.16	5.108	5.214	5.871	0.04395	5.167	0.03755
3-oxo-3-[(3,4,5,6-tetrahydroxyoxan-2-yl)methoxy]propanoic acid	2.369e-13	5.183e-12	1.0491	1.049	1.1396	0.1885	yes	up	B(ii)	-	-	-	-	-	-	-	HMDB0125085	-	-	-	-	247.045	1.5734	M-H2O-H	C9H14O9	-	55.7	metab_16590	neg_10846	neg			5.692	5.732	5.742	5.661	5.68	5.734	5.007	5.003	5.005	5.004	5.013	5.015	5.707	0.03371	5.008	0.005116
N'-Hydroxymethylnorcotinine	3.046e-08	1.139e-07	1.0443	1.0434	0.8856	-0.1753	yes	down	B(ii)	-	-	-	-	-	-	-	HMDB0001324	Organoheterocyclic compounds	Pyridines and derivatives	Pyrrolidinylpyridines	157129-55-0	234.124	4.5012	M+ACN+H	C10H12N2O2	-	50.8	metab_2015	pos_2019	pos			5.436	5.43	5.47	5.471	5.474	5.449	6.296	6.128	6.227	6.2	5.969	6.138	5.455	0.01943	6.16	0.1118
6-[(1Z)-2-hydroxy-3-oxobut-1-en-1-yl]-7-methoxy-2H-chromen-2-one	1.879e-10	1.338e-09	1.0412	1.0416	1.1413	0.1907	yes	up	B(ii)	-	-	-	-	-	-	-	HMDB0128951	-	-	-	-	241.05	5.0465	M-H2O-H	C14H12O5	-	66.3	metab_9727	neg_3969	neg			5.57	5.609	5.584	5.627	5.636	5.57	4.987	4.87	4.963	4.919	4.84	4.859	5.599	0.02882	4.906	0.05963
Adipic acid	7.815e-16	4.971e-14	1.041	1.0409	1.1381	0.1866	yes	up	B(i)	C06104	Organic acids	Carboxylic acids	map01100;map01220;map00930;map01120	Metabolic pathways; Degradation of aromatic compounds; Caprolactam degradation; Microbial metabolism in diverse environments	Metabolism;Metabolism;Metabolism;Metabolism	Global and overview maps;Global and overview maps;Xenobiotics biodegradation and metabolism;Global and overview maps	HMDB0000448;LMFA01170048	Lipids and lipid-like molecules	Fatty Acyls	Fatty acids and conjugates	124-04-9	145.049	3.1984	M-H	C6H10O4	66.6	-	metab_15532	neg_9787	neg			5.656	5.676	5.662	5.644	5.669	5.675	4.976	4.964	4.97	4.973	4.969	5.004	5.663	0.0124	4.976	0.01428
DG(13:0/16:0/0:0)	0.0014	0.00224	1.037	1.0372	1.2475	0.319	yes	up	B(ii)	-	-	-	-	-	-	-	HMDB0093211	Lipids and lipid-like molecules	Glycerolipids	Diradylglycerols	-	525.451	7.206	M-H	C32H62O5	-	74.2	metab_11768	neg_6015	neg			4.347	4.021	4.226	3.674	4.086	5.083	3.396	3.393	3.395	3.393	3.403	3.405	4.239	0.4719	3.398	0.005114
S-(11-hydroxy-9-deoxy-delta12-PGD2)-glutathione	2.203e-10	1.534e-09	1.0368	1.037	1.1392	0.188	yes	up	B(ii)	-	-	-	-	-	-	-	HMDB0013055	Organic acids and derivatives	Carboxylic acids and derivatives	Amino acids, peptides, and analogues	-	644.324	3.9747	M-H	C30H51N3O10S	-	77.7	metab_14618	neg_8871	neg			5.628	5.632	5.61	5.587	5.63	5.658	4.831	4.966	4.943	4.996	4.9	4.987	5.624	0.02397	4.937	0.06229
Histidinyl-Proline	2.217e-07	6.72e-07	1.0358	1.0355	1.1545	0.2073	yes	up	B(ii)	-	-	-	-	-	-	-	HMDB0028893	Organic acids and derivatives	Carboxylic acids and derivatives	Amino acids, peptides, and analogues	-	251.114	1.0448	M-H	C11H16N4O3	-	67.3	metab_16716	neg_10973	neg			5.204	5.241	5.237	5.26	5.28	5.26	4.3	4.478	4.664	4.593	4.591	4.647	5.247	0.02604	4.545	0.1367
Hydroxyphenyllactic acid	1.041e-09	5.844e-09	1.035	1.035	1.1597	0.2138	yes	up	B(i)	C03672	-	-	-	-	-	-	HMDB0000755	Phenylpropanoids and polyketides	Phenylpropanoic acids	Not Available	306-23-0	181.05	3.3357	M-H	C9H10O4	73.6	-	metab_8176	neg_2416	neg			4.999	4.988	4.991	4.978	4.964	5.019	4.375	4.325	4.16	4.337	4.285	4.339	4.99	0.0187	4.303	0.07581
Acetyl-DL-Leucine	1.992e-12	2.963e-11	1.0305	1.0307	1.1225	0.1667	yes	up	B(i)	C02710	-	-	-	-	-	-	HMDB0011756	Organic acids and derivatives	Carboxylic acids and derivatives	Amino acids, peptides, and analogues	-	172.097	4.236	M-H	C8H15NO3	83.2	-	metab_9058	neg_3299	neg			6.183	6.187	6.193	6.14	6.183	6.212	5.491	5.467	5.528	5.528	5.478	5.552	6.183	0.02359	5.508	0.0333
3-Galactosyllactose	3.621e-11	3.296e-10	1.0301	1.0304	1.1151	0.1572	yes	up	B(ii)	-	-	-	-	-	-	-	HMDB0006599	Organic oxygen compounds	Organooxygen compounds	Carbohydrates and carbohydrate conjugates	273932-91-5	539.137	1.0654	M+Cl, M+FA-H	C18H32O16	-	90.4	metab_6746	neg_984	neg			6.619	6.574	6.516	6.538	6.547	6.57	5.891	5.844	5.945	5.853	5.852	5.919	6.561	0.03568	5.884	0.04154
3-Hydroxytetradecanedioic acid	1.933e-11	1.96e-10	1.0258	1.0255	1.1365	0.1846	yes	up	B(ii)	-	-	-	-	-	-	-	HMDB0000394	Lipids and lipid-like molecules	Fatty Acyls	Fatty acids and conjugates	73179-89-2	255.16	6.4516	M-H2O-H	C14H26O5	-	61.2	metab_10730	neg_4973	neg			5.517	5.615	5.6	5.543	5.573	5.627	4.925	4.872	4.927	4.885	4.9	4.945	5.579	0.04267	4.909	0.0277
LysoPE(0:0/22:2(13Z,16Z))	3.412e-09	1.639e-08	1.0244	1.0242	0.8788	-0.1864	yes	down	B(ii)	-	-	-	-	-	-	-	HMDB0011492	Lipids and lipid-like molecules	Glycerophospholipids	Glycerophosphoethanolamines	-	554.319	5.439	M+Na-2H	C27H52NO7P	-	50.8	metab_10043	neg_4285	neg			4.827	4.993	4.939	4.853	4.867	4.849	5.584	5.452	5.617	5.59	5.552	5.578	4.888	0.0642	5.562	0.05809
Zeranol	1.089e-06	2.86e-06	1.0241	1.0238	0.861	-0.2159	yes	down	B(ii)	C14752	-	-	-	-	-	-	HMDB0041824;HMDB0032702	Phenylpropanoids and polyketides	Macrolides and analogues	Not Available	36455-72-8;26538-44-3	643.354	7.4932	2M-H	C18H26O5	-	51.3	metab_17046	neg_5929	neg			4.389	4.227	4.243	4.414	4.255	4.258	5.194	5.059	4.833	4.997	5.042	4.827	4.298	0.08118	4.992	0.1416
Pseudouridine	0.0003678	0.0006387	1.0223	1.0225	0.8475	-0.2387	yes	down	B(ii)	C02067	-	-	map00240;map01100	Pyrimidine metabolism; Metabolic pathways	Metabolism;Metabolism	Nucleotide metabolism;Global and overview maps	HMDB0000767	Nucleosides, nucleotides, and analogues	Nucleoside and nucleotide analogues	Not Available	1445-07-4	279.038	2.184	M+Cl	C9H12N2O6	-	56.8	metab_16437	neg_10693	neg			4.363	4.174	4.188	4.443	4.202	4.412	5.266	5.331	5.014	5.072	5.305	4.431	4.297	0.1223	5.07	0.3385
1,4-Dideoxy-1,4-Imino-D-Arabinitol	2.479e-09	1.239e-08	1.0174	1.0172	0.8656	-0.2082	yes	down	B(i)	-	-	-	-	-	-	-	-	-	-	-	-	134.082	1.0756	M+H	C5H11NO3	74.4	-	metab_5338	pos_5344	pos			4.293	4.307	4.256	4.262	4.293	4.249	5.06	5.02	4.868	4.915	4.897	4.888	4.277	0.02379	4.941	0.07908
Polyethylene, oxidized	7.498e-11	6.115e-10	1.0168	1.0171	1.1005	0.1382	yes	up	B(ii)	-	-	-	-	-	-	-	HMDB0032472	Organic acids and derivatives	Keto acids and derivatives	Medium-chain keto acids and derivatives	68441-17-8	243.123	5.9582	M-H2O-H, M-H	C12H20O5	-	74.5	metab_6351	neg_589	neg			7.209	7.231	7.236	7.21	7.219	7.244	6.593	6.485	6.61	6.586	6.504	6.611	7.225	0.01423	6.565	0.05569
Eremopetasinorol	2.972e-11	2.795e-10	1.0162	1.0155	0.8986	-0.1542	yes	down	B(i)	-	-	-	-	-	-	-	HMDB0029668	Organic oxygen compounds	Organooxygen compounds	Alcohols and polyols	182127-77-1	209.154	5.6426	M+H	C13H20O2	59.4	-	metab_2305	pos_2309	pos			5.857	5.823	5.844	5.818	5.822	5.836	6.533	6.431	6.523	6.542	6.433	6.482	5.833	0.01495	6.491	0.04994
Stearidonic Acid	9.73e-07	2.575e-06	1.0155	1.0163	1.1162	0.1586	yes	up	B(i)	C16300	-	-	map00592;map01110	alpha-Linolenic acid metabolism; Biosynthesis of secondary metabolites	Metabolism;Metabolism	Lipid metabolism;Global and overview maps	HMDB0006547;LMFA01030357	Lipids and lipid-like molecules	Fatty Acyls	Lineolic acids and derivatives	20290-75-9	277.216	7.2695	M+H	C18H28O2	70.5	-	metab_3321	pos_3326	pos			6.557	6.574	6.561	6.577	6.58	6.572	6.176	5.708	5.855	5.914	5.797	5.869	6.57	0.009013	5.886	0.1585
Prolyl-Asparagine	6.091e-09	2.735e-08	1.0147	1.0139	0.8855	-0.1754	yes	down	B(ii)	-	-	-	-	-	-	-	HMDB0029012	Organic acids and derivatives	Carboxylic acids and derivatives	Amino acids, peptides, and analogues	-	250.083	3.9336	M+Na-2H	C9H15N3O4	-	52.4	metab_14677	neg_8930	neg			5.124	5.112	5.108	5.127	5.118	5.142	5.849	5.702	5.853	5.812	5.643	5.844	5.122	0.01223	5.784	0.08937
Fumonisin B2	0.04828	0.06232	1.0123	1.0189	0.7478	-0.4193	yes	down	B(ii)	C19242	-	-	-	-	-	-	HMDB0034703;LMSP01080023	Organic acids and derivatives	Carboxylic acids and derivatives	Fumonisins	116355-84-1	686.371	3.9885	M-H2O-H	C34H59NO14	-	70.3	metab_8830	neg_3071	neg			3.606	3.361	3.302	3.294	3.303	3.309	3.67	5.947	3.813	3.544	6.207	3.804	3.363	0.1215	4.497	1.23
Glutamylvaline	4.564e-10	2.86e-09	1.0119	1.0112	1.1118	0.1529	yes	up	B(ii)	-	-	-	-	-	-	-	HMDB0028832	Organic acids and derivatives	Carboxylic acids and derivatives	Amino acids, peptides, and analogues	5879-06-01	227.103	3.2258	M-H2O-H	C10H18N2O5	-	59	metab_15495	neg_9750	neg			6.481	6.51	6.517	6.486	6.504	6.526	5.774	5.874	5.815	5.793	5.901	5.942	6.504	0.01742	5.85	0.06616
2-Aminomuconic acid semialdehyde	8.07e-11	6.524e-10	1.009	1.0091	1.1292	0.1753	yes	up	B(ii)	C03824	-	-	map01100;map00627;map00380;map01120	Metabolic pathways; Aminobenzoate degradation; Tryptophan metabolism; Microbial metabolism in diverse environments	Metabolism;Metabolism;Metabolism;Metabolism	Global and overview maps;Xenobiotics biodegradation and metabolism;Amino acid metabolism;Global and overview maps	LMFA01060191;HMDB0001280	Organic acids and derivatives	Carboxylic acids and derivatives	Amino acids, peptides, and analogues	245128-91-0	122.023	1.4572	M-H2O-H	C6H7NO3	-	55.5	metab_16605	neg_10861	neg			5.669	5.724	5.627	5.71	5.681	5.666	5.007	4.969	5.077	5.03	5.008	5.089	5.68	0.03436	5.03	0.04548
